# Supplementary material for: Repression of Divergent Noncoding Transcription by a Sequence-Specific Transcription Factor
Source: Mol Cell. 2018 Dec 20;72(6):942–954.e7. doi: 10.1016/j.molcel.2018.10.018 (PMC6310685; doi:10.1016/j.molcel.2018.10.018)
Supplement: Table S2. Chromatin-Bound Rap1 Mass Spectrometry Data, Related to Figure 6 [file mmc2.xlsx]

## Sheet: MS data matrix
Gene names	LFQ intensity Rap1-V5_r1	LFQ intensity Rap1-V5_r2	LFQ intensity Rap1-V5_r3	LFQ intensity Rap1 (deltaAD631-678)-V5_r1	LFQ intensity Rap1 (deltaAD631-678)-V5_r2	LFQ intensity Rap1 (deltaAD631-678)-V5_r3	LFQ intensity Rap1 (delta631-695)-V5_r1	LFQ intensity Rap1 (delta631-695)-V5_r2	LFQ intensity Rap1 (delta631-695)-V5_r3	LFQ intensity control_r1	LFQ intensity control_r2	LFQ intensity control_r3	Only identified by site	Reverse	Potential contaminant	t-test Significant full length v deltaAD631-678	t-test Significant full length v delta631-695	t-test Significant full length v control	Score	Intensity	MS/MS count	Intensity Rap1-V5_r1	Intensity Rap1-V5_r2	Intensity Rap1-V5_r3	Intensity Rap1 (deltaAD631-678)-V5_r1	Intensity Rap1 (deltaAD631-678)-V5_r2	Intensity Rap1 (deltaAD631-678)-V5_r3	Intensity Rap1 (delta631-695)-V5_r1	Intensity Rap1 (delta631-695)-V5_r2	Intensity Rap1 (delta631-695)-V5_r3	Intensity control_r1	Intensity control_r2	Intensity control_r3	-Log t-test p value full length v deltaAD631-678	t-test Difference full length v deltaAD631-678	-Log t-test p value full length v delta631-695	t-test Difference full length v delta631-695	-Log t-test p value full length v control	t-test Difference full length v control	Protein IDs	Majority protein IDs	Protein names
STE2	19.4205	19.3916	19.672	19.0684	18.7661	19.0599	19.6265	19.6352	19.4948	15.4928	15.3288	15.3897				+		+	33.446	6.8578	21	709120	610650	851130	345300	276450	330810	1376600	1248600	1459000	0	0	0	1.78177	0.529893	0.381727	-0.0907879	5.65188	4.09094	D6VTK4	D6VTK4	Pheromone alpha factor receptor
RPS9A	23.1942	23.358	23.1552	23.2707	23.285	23.2092	23.7166	23.6205	23.5665	23.3901	23.1526	23.149					+		145.04	8.16227	151	11140000	10609000	11978000	9592300	9503300	9086500	23512000	24601000	21910000	4951300	4101900	4312200	0.104271	-0.0192032	2.19876	-0.398757	0.0171276	0.00521533	O13516	O13516	40S ribosomal protein S9-A
RPL36B	24.3152	24.4414	24.2895	24.0651	23.9054	24.1302	23.8276	23.6878	23.6725	23.3485	23.3074	23.4016				+	+	+	115.42	8.34313	111	25598000	23192000	24559000	20915000	18838000	20714000	22381000	20330000	24252000	7158300	5833100	6589100	1.74125	0.315145	3.09086	0.61936	4.28523	0.996166	O14455	O14455	60S ribosomal protein L36-B
MBF1	16.6425	14.7795	14.5788	20.6648	20.7499	20.6264	20.1817	20.2256	20.151	16.0815	15.9243	15.9839				+	+		15.5	7.00108	21	0	0	0	1698700	1712700	1615500	1530900	1705800	1761700	0	0	0	2.90389	-5.34677	2.74585	-4.8525	0.430547	-0.662961	O14467	O14467	Multiprotein-bridging factor 1
ADH1	23.3232	23.5298	23.3896	21.7005	22.0748	21.998	23.8158	23.776	23.7717	24.5738	24.6531	24.5752				+	+	+	146.59	8.20208	113	11325000	12298000	12415000	1249100	1484400	1541600	23048000	24126000	27442000	14479000	15250000	14588000	3.48845	1.48979	2.4051	-0.37363	4.242	-1.18649	P00330;P00331;P38113	P00330	Alcohol dehydrogenase 1
TDH3;TDH2	23.9223	23.8924	23.754	22.8486	22.6776	22.7928	23.9645	23.9401	23.8931	24.3001	24.5024	24.3844				+		+	102.81	8.2643	137	15103000	14318000	13727000	6882500	6196700	6597100	26358000	29379000	30012000	10632000	13192000	11385000	3.93761	1.08324	0.612615	-0.0763257	2.63333	-0.539397	P00359;P00358;P00360	P00359;P00358	Glyceraldehyde-3-phosphate dehydrogenase 3;Glyceraldehyde-3-phosphate dehydrogenase 2
CDC19	21.5695	21.6325	21.4602	21.4462	21.3563	21.2863	22.3363	22.2139	22.1726	21.4536	21.2553	21.3068				+	+	+	74.543	7.64669	95	3084100	3588000	3419800	1869900	1777700	1921700	8842000	8598700	8058500	1043100	1204300	921580	1.30993	0.191146	3.21017	-0.686837	1.29728	0.215509	P00549;P52489	P00549	Pyruvate kinase 1
PGK1	15.831	16.6715	15.1868	14.7206	14.6364	14.7212	19.8127	20.0487	20.1509	17.172	17.0271	17.0846				+	+	+	23.716	6.65398	20	0	63201	0	0	0	0	1444200	1457700	1543000	0	0	0	1.309	1.20372	3.12982	-4.10768	1.29999	-1.19813	P00560	P00560	Phosphoglycerate kinase
ATP2	19.0852	19.3875	18.7118	19.4709	19.2177	19.4587	19.9261	19.6843	19.9118	19.4377	19.5407	19.336					+		41.745	6.97524	36	338000	367740	278330	747880	521470	904300	1655100	1479900	2075300	353190	385330	339310	0.688672	-0.320932	1.68167	-0.779233	0.857482	-0.3766	P00830	P00830	ATP synthase subunit beta, mitochondrial
ENO2	21.1069	21.2182	21.0154	19.6756	18.4648	19.8809	22.9368	23.2163	23.113	22.4803	22.6006	22.3318				+	+	+	191.96	7.76424	71	2044200	1920200	2760500	297130	182360	336560	11764000	13849000	15812000	2830700	3115200	3196500	1.7845	1.7731	4.40328	-1.97517	3.81369	-1.35739	P00925;P00924	P00925	Enolase 2
ILV1	16.9203	16.7025	16.508	15.3245	15.2457	15.3271	16.7381	16.7945	16.8179	17.2479	17.1039	17.1612				+		+	8.799	5.90181	5	115730	91890	85592	0	0	0	87529	246490	170420	0	0	0	3.4954	1.41117	0.23723	-0.0732002	1.66202	-0.46073	P00927	P00927	Threonine dehydratase, mitochondrial
TPI1	15.8015	15.3752	16.3129	16.443	16.3744	16.4494	20.9139	20.9744	21.0338	16.9217	16.7739	16.8319					+	+	39.089	6.93461	7	0	0	0	0	0	0	2581000	2894400	3126900	0	0	0	1.02198	-0.592385	4.329	-5.14417	1.67736	-1.01265	P00942	P00942	Triosephosphate isomerase
GPM1	21.0173	20.709	20.5819	20.2093	19.526	19.8093	20.8632	20.8386	20.6293	19.3706	19.0322	19.4505				+		+	31.398	7.24623	41	1903700	1384500	1860900	1001500	396810	946480	3041800	3223800	3242000	221620	179250	226360	1.75326	0.921188	0.0169884	-0.00762812	2.91005	1.48495	P00950	P00950	Phosphoglycerate mutase 1
RAS1	14.3593	16.4784	16.3913	16.5209	16.4529	16.5275	16.8462	16.7301	16.2426	17.073	16.9269	16.9846							2.8917	5.62243	2	0	0	0	0	0	0	153130	152370	113720	0	0	0	0.474143	-0.757463	0.530624	-0.863324	0.837379	-1.25186	P01119	P01119	Ras-like protein 1
RAS2	16.3891	17.5474	17.7605	18.2977	18.0637	18.1693	18.9018	18.6995	18.4657	19.0066	19.0016	19.3972					+	+	169.03	6.60365	16	0	79146	103880	156630	126980	135940	706280	876040	686370	360320	349320	433850	1.02803	-0.944586	1.51507	-1.4567	1.88718	-1.90281	P01120	P01120	Ras-like protein 2
YPT1	18.9627	18.9763	18.7454	18.6817	18.4781	18.3165	18.5992	18.7249	18.7349	19.1048	19.3379	18.9813				+	+		99.332	6.80269	22	1231900	1081600	1049300	584480	339610	308360	247000	290620	306200	294490	353980	261220	1.44557	0.402702	1.13205	0.208462	0.894115	-0.246539	P01123	P01123	GTP-binding protein YPT1
HTB2;HTB1	27.371	27.26	27.2469	27.312	27.2345	27.2867	27.4723	27.3634	27.3813	25.8075	25.977	26.2036					+	+	323.31	9.26935	72	148360000	141960000	152650000	156700000	124570000	164660000	302710000	287910000	273380000	22971000	34929000	48494000	0.119144	0.0148799	1.02344	-0.113012	3.36236	1.29656	P02294;P02293	P02294;P02293	Histone H2B.2;Histone H2B.1
HHF1	27.2829	27.2344	27.2725	27.0297	26.9838	26.9939	26.9218	26.9205	26.8747	25.0578	25.1555	25.0208				+	+	+	209.05	9.16423	123	163060000	140950000	172180000	135740000	132570000	131180000	167050000	177190000	181990000	19178000	20913000	17571000	3.67741	0.260795	4.12584	0.357597	6.05502	2.18521	P02309	P02309	Histone H4
RPP2B	22.1828	22.286	22.1376	21.3095	21.2914	21.3858	21.3133	21.3197	21.2324	20.8966	21.027	20.7794				+	+	+	135.24	7.55474	37	4732900	4652900	4520000	2610700	2633700	2808800	3367800	3755500	3574000	1055000	1233900	925960	4.11303	0.873241	4.20607	0.913673	3.99602	1.30115	P02400	P02400	60S acidic ribosomal protein P2-beta
RPL28	23.2895	23.2884	23.2936	23.3677	23.3784	23.2647	22.779	22.6671	22.7536	22.7639	22.8522	22.9297					+	+	23	8.01157	47	10147000	8668700	10028000	12106000	12834000	12023000	8334400	7779100	8951000	3887600	4028000	3912900	0.568645	-0.0464052	4.0951	0.557299	3.11511	0.441916	P02406	P02406	60S ribosomal protein L28
RPS17B;RPS17A	23.5186	23.486	23.5	24.3382	24.4098	24.3653	23.4715	23.518	23.4521	23.4674	23.4794	23.4192				+		+	230.13	8.21869	104	12064000	11378000	11580000	22878000	22302000	21755000	13911000	14600000	14944000	6669300	6860700	6521800	5.54042	-0.869563	0.411374	0.0210044	1.05033	0.0462093	P14127;P02407	P14127;P02407	40S ribosomal protein S17-B;40S ribosomal protein S17-A
TUB2	20.0386	20.0288	19.7202	18.191	18.2603	18.0199	20.9502	21.0327	21.0375	21.502	21.6016	21.5178				+	+	+	25.796	7.27775	52	936290	936650	879740	228810	244190	205670	3128800	3210200	3426800	1914400	2202100	1642100	3.82042	1.77208	3.24168	-1.07764	3.91367	-1.61129	P02557	P02557	Tubulin beta chain
TEF1	27.5861	27.4109	27.6837	27.3514	27.5618	27.4918	27.7943	27.8727	27.8345	27.2846	27.2562	27.2948					+	+	305.68	9.40868	300	227740000	207620000	237600000	168830000	173680000	176500000	350940000	386790000	401710000	77406000	77641000	76141000	0.382702	0.0919088	1.52302	-0.273633	1.60091	0.281686	P02994	P02994	Elongation factor 1-alpha
REP1	18.7272	19.1006	18.9289	18.2427	18.1343	16.1917	14.3004	14.3172	14.3123	19.7254	19.4616	19.7189					+	+	28.736	6.49139	11	292240	337550	341690	196660	195140	0	0	0	0	517730	637470	581740	0.968779	1.39602	5.74385	4.60897	2.17758	-0.716372	P03871	P03871	Partitioning protein REP1
RPO21	21.9991	22.2795	22.0985	22.9964	22.9476	22.926	24.0758	24.0577	23.9875	24.3298	24.3969	24.3642				+	+	+	323.31	8.1817	252	1879200	1859000	1954100	4211100	5051700	4122900	30380000	29641000	32234000	12946000	13546000	14127000	3.21855	-0.830932	4.61017	-1.91458	4.92122	-2.23788	P04050	P04050	DNA-directed RNA polymerase II subunit RPB1
RPO31	17.7865	17.4564	17.0724	17.1736	16.9915	17.2821	14.895	14.9109	14.9047	18.0232	17.8879	17.9438					+	+	3.4375	5.98401	6	226090	160350	140110	146370	131230	159710	0	0	0	0	0	0	0.577866	0.289383	3.59785	2.53487	1.14899	-0.513182	P04051	P04051	DNA-directed RNA polymerase III subunit RPC1
PAB1	22.3361	22.4039	22.5203	23.2157	23.1462	23.1304	23.4229	23.2978	23.3022	21.9825	21.9556	21.9158				+	+	+	257.3	7.99651	154	5396200	4688100	6041000	9527000	10005000	9870900	15703000	16007000	17827000	1704800	1357300	1073300	3.61844	-0.744009	3.77306	-0.920865	2.91841	0.4688	P04147	P04147	Polyadenylate-binding protein, cytoplasmic and nuclear
RPL24A	23.6662	23.581	23.5328	23.5062	23.3965	23.5386	23.1034	23.117	23.0225	23.568	23.539	23.5561					+		46.33	8.14492	69	15328000	13275000	14573000	11543000	11942000	11797000	13137000	15451000	15922000	5387400	6061700	5189400	0.907638	0.112904	3.3289	0.51235	0.415228	0.0389506	P04449	P04449	60S ribosomal protein L24-A
RPL25	25.2011	25.3144	25.2278	24.8854	24.8684	24.8867	24.9742	24.9952	24.9568	24.5517	24.5811	24.6101				+	+	+	155.72	8.64915	101	44875000	45026000	45318000	37121000	36438000	35564000	51254000	54057000	54005000	13608000	14107000	14436000	3.34718	0.367537	2.78832	0.272333	4.20197	0.666758	P04456	P04456	60S ribosomal protein L25
AAC1	19.5582	19.7824	19.3292	20.5158	20.6426	20.8783	21.1355	20.9751	20.9911	20.2829	20.1244	20.2157				+	+	+	5.7196	7.28571	13	307110	292510	260410	540020	599810	702700	4350800	4448000	5235300	905410	829620	835220	2.57827	-1.12231	3.33565	-1.47734	2.02963	-0.651079	P04710	P04710	ADP,ATP carrier protein 1
TOP1	21.2745	21.0406	21.2026	21.099	20.9365	20.9086	20.6025	19.97	20.4795	17.7471	17.6087	17.6651					+	+	97.444	7.25602	29	3157700	2590400	2979700	2234000	2196900	2025700	895680	835790	1115000	0	0	0	0.983259	0.191191	1.79147	0.821892	5.78694	3.49895	P04786	P04786	DNA topoisomerase 1
THS1	21.8928	21.5573	21.6252	22.0184	22.1122	22.3045	21.8239	21.2873	21.247	15.6734	15.5116	15.572				+		+	22.562	7.50819	17	10427000	9850000	7723000	878530	1214700	788700	621070	476690	245470	0	0	0	1.5716	-0.453241	0.490634	0.239042	6.15709	6.10609	P04801	P04801	Threonine--tRNA ligase, cytoplasmic
HXK2	14.6502	16.5552	16.0544	16.1862	16.1153	16.3474	17.0528	18.1221	17.6405	15.6376	15.4753	15.5359					+		5.8557	5.94188	2	0	0	0	0	0	0	187250	403610	283900	0	0	0	0.332291	-0.463039	1.33582	-1.85188	0.130877	0.203679	P04807	P04807	Hexokinase-2
POR1	21.3072	21.665	21.4521	22.067	22.1006	22.0075	22.2685	22.3897	22.2778	21.7002	21.8409	21.6458				+	+		164.79	7.70198	71	2531200	3097800	2353700	2922100	5724800	3088000	9325100	5858300	10078000	1542500	2134600	1691400	2.25456	-0.583624	2.78189	-0.837247	1.00166	-0.254199	P04840	P04840	Mitochondrial outer membrane protein porin 1
HTA2;HTA1	24.5295	24.6345	24.4616	24.0487	24.161	24.2258	24.4435	24.4024	24.3344	22.6981	22.6924	22.7393				+	+	+	8.6789	8.37245	29	21296000	20421000	20655000	18766000	19110000	17290000	35268000	36246000	36711000	3316000	3377600	3297200	2.27294	0.396717	1.17299	0.148441	5.39809	1.83195	P04912;P04911	P04912;P04911	Histone H2A.2;Histone H2A.1
PMA1;PMA2	27.8266	27.852	27.9121	26.4737	26.4663	26.5075	27.7414	27.7351	27.7096	26.2739	26.3026	26.2818				+	+	+	323.31	9.36419	500	251630000	236740000	281300000	87825000	91329000	89597000	356990000	405910000	379600000	42320000	47060000	42842000	5.97438	1.38108	2.11577	0.134883	6.30486	1.57749	P05030;P19657	P05030;P19657	Plasma membrane ATPase 1;Plasma membrane ATPase 2
RPP0	25.8026	25.6679	25.7562	25.5519	25.5475	25.4975	25.4357	25.4906	25.506	25.5519	25.5248	25.4665				+	+	+	142.52	8.77012	109	66466000	60898000	68704000	35328000	36632000	43159000	66988000	66834000	70207000	26427000	24782000	22571000	2.08255	0.209925	2.38386	0.264799	2.08312	0.227819	P05317	P05317	60S acidic ribosomal protein P0
RPP2A	21.1909	21.4462	21.0475	20.5378	20.8091	20.6788	20.9303	20.7938	20.7086	19.9668	19.7705	19.8391				+	+	+	11.272	7.32869	19	2591500	2776300	2611300	1421300	1744800	1586100	2406100	2383800	2306400	535450	477900	473590	1.7695	0.552951	1.45422	0.417288	3.33792	1.36941	P05319	P05319	60S acidic ribosomal protein P2-alpha
CHO2	19.5388	19.7481	19.6003	18.2244	18.6743	18.2289	19.6339	19.3488	19.4613	18.5543	18.5546	18.7598				+		+	118.92	6.87034	23	716120	978740	1105000	193750	269190	196700	1206500	1157500	1167900	136290	139400	151860	2.82657	1.25321	0.644219	0.14779	3.39351	1.00622	P05374	P05374	Phosphatidylethanolamine N-methyltransferase
OPI3	17.4146	17.8236	17.5657	16.3414	16.2718	17.3253	15.9964	16.0106	16.002	16.6642	16.5135	16.5721				+	+	+	2.0885	5.76251	2	174710	206840	197220	0	0	0	0	0	0	0	0	0	1.24396	0.955116	3.74324	1.5983	2.87872	1.01804	P05375	P05375	Phosphatidyl-N-methylethanolamine N-methyltransferase
SUP35	24.1004	23.9473	24.092	23.6511	23.6232	23.5496	23.9961	24.0419	24.0936	24.9381	24.9668	24.9874				+		+	323.31	8.37736	293	20983000	16079000	19424000	12199000	12682000	13104000	24358000	28531000	30040000	21658000	19045000	20326000	2.77978	0.43859	0.0154351	0.00266075	4.22695	-0.917541	P05453	P05453	Eukaryotic peptide chain release factor GTP-binding subunit
ATP4	15.511	16.2252	16.2106	17.3161	17.2553	17.0412	16.7872	16.8739	16.5991	16.2947	16.1399	16.1991				+	+		1.9257	5.66413	1	0	0	0	0	0	0	141530	172130	147810	0	0	0	2.09087	-1.22196	1.4386	-0.77117	0.404539	-0.228978	P05626	P05626	ATP synthase subunit 4, mitochondrial
RPL7A	25.6933	25.6222	25.6234	24.8306	24.6813	24.8217	25.247	25.1185	25.1748	25.0564	25.0632	25.1415				+	+	+	104.58	8.67217	129	57961000	48353000	56398000	27929000	26095000	27429000	56945000	58745000	61499000	16088000	16765000	15873000	4.06554	0.868453	3.34842	0.466194	3.99659	0.559272	P05737	P05737	60S ribosomal protein L7-A
RPL9A	22.3309	22.4176	22.3606	23.3769	23.4689	23.3355	23.6026	23.7462	23.663	22.3546	22.482	22.4805				+	+		152.71	8.13685	74	6086000	6073500	6441500	11857000	11319000	10253000	24270000	26771000	25797000	2606500	2814600	2749000	4.58455	-1.02406	4.93	-1.30091	0.63383	-0.0693385	P05738	P05738	60S ribosomal protein L9-A
RPL6B	25.4373	25.4794	25.4282	24.7844	24.737	24.7479	25.0338	24.8776	24.9184	25.0446	24.9284	25.008				+	+	+	44.051	8.61993	112	45997000	46870000	47376000	26445000	25300000	28220000	51937000	44453000	44065000	19098000	18232000	18810000	5.26984	0.691907	3.28936	0.505039	3.56436	0.454634	P05739	P05739	60S ribosomal protein L6-B
RPL17A	23.8042	23.9241	23.929	24.1064	24.0983	24.2519	23.8458	23.8156	23.9415	23.5456	23.7269	23.601				+		+	119.99	8.26752	78	14126000	13883000	16317000	16878000	17341000	20613000	19421000	20741000	22982000	7279500	8377500	7190400	1.8396	-0.26642	0.118594	0.0181421	1.74704	0.261255	P05740	P05740	60S ribosomal protein L17-A
RPL33A	23.9813	24.0342	23.8068	23.3171	23.1356	23.2356	23.2501	23.2816	23.3853	23.0525	23.1384	23.5899				+	+	+	81.802	8.14445	35	17465000	16044000	15844000	10567000	9952500	10590000	13784000	15074000	16262000	5097400	5519500	3263000	2.92407	0.711299	2.86647	0.635056	1.70938	0.680497	P05744	P05744	60S ribosomal protein L33-A
RPL36A	20.0096	19.9334	20.5508	20.1206	20.1144	20.1916	19.6695	19.4842	19.0684	19.2338	19.4533	16.8519					+		3.5459	7.05269	18	1091200	920270	1716200	1172400	1201100	1267400	1513700	1065100	891000	206160	245480	0	0.0389029	0.0224438	1.34472	0.757279	0.900777	1.65165	P05745	P05745	60S ribosomal protein L36-A
RPL15A;RPL15B	25.194	25.0015	25.1809	24.4324	24.4131	24.4359	24.5167	24.4785	24.4083	24.3395	24.2966	24.4554				+	+	+	58.033	8.48527	109	36676000	34923000	40620000	19534000	20551000	22835000	30896000	32652000	31019000	11990000	11577000	12404000	3.43728	0.698307	3.15154	0.657613	3.20741	0.761602	P05748;P54780	P05748;P54780	60S ribosomal protein L15-A;60S ribosomal protein L15-B
RPL22A	19.3397	19.3731	19.244	21.4354	21.2598	21.2553	20.732	20.9291	20.7646	19.6126	19.16	19.1822				+	+		65.078	7.27786	30	697420	559040	724880	2882200	2611100	2653200	2389400	2981900	2752800	287740	215020	206330	5.02774	-1.99789	4.48596	-1.48963	0.00139178	0.00064977	P05749	P05749	60S ribosomal protein L22-A
RPS3	27.386	27.4644	27.308	27.8529	27.7944	27.814	27.0507	26.9566	26.957	27.7509	27.7156	27.7737				+	+	+	247.89	9.36016	224	189060000	172580000	181720000	250050000	244570000	246810000	206700000	210140000	216020000	112450000	134180000	127420000	3.07145	-0.43427	2.71503	0.398022	2.76721	-0.360614	P05750	P05750	40S ribosomal protein S3
RPS9B	22.1316	22.135	22.0373	21.9666	21.9356	21.9872	22.1987	22.0546	22.0523	21.8101	21.9055	21.9952				+		+	72.907	7.70401	12	4594800	4106700	4375700	4057700	4039800	4166000	6256300	6105600	6378700	2037500	2226200	2238600	1.75863	0.138178	0.00319749	-0.000567754	1.4713	0.197673	P05755	P05755	40S ribosomal protein S9-B
RPS13	22.123	22.225	21.8984	22.4003	22.5643	22.3069	22.5903	22.4691	22.5613	22.1202	22.223	22.2262				+	+		27.901	7.82408	60	4949300	5093100	4924600	6574600	3876600	5577500	9463500	8752400	9512300	2991000	1722700	3255400	1.30845	-0.341707	1.9458	-0.45808	0.452044	-0.107642	P05756	P05756	40S ribosomal protein S13
RPS31;UBI4	22.6157	22.5833	22.6953	23.643	23.9587	23.8479	22.7699	22.7786	22.9433	22.3929	22.056	22.1066				+	+	+	323.31	8.04867	47	6602600	7094800	6724200	10472000	11586000	11343000	19472000	18317000	16222000	966140	1556600	1504500	3.56636	-1.1851	1.41639	-0.199148	1.81219	0.446251	P05759;P0CG63	P05759;P0CG63	Ubiquitin-40S ribosomal protein S31;Ubiquitin;40S ribosomal protein S31;Polyubiquitin;Ubiquitin
NOT3	19.8746	19.7847	20.1338	17.9096	18.0574	18.2753	19.3671	19.2174	19.3261	16.9415	16.7939	16.3033				+	+	+	121.65	6.81547	28	1037400	950420	1057100	145370	163830	189580	909910	976530	1108300	0	0	0	3.61524	1.85027	2.27733	0.627482	3.91782	3.25144	P06102	P06102	General negative regulator of transcription subunit 3
PRT1	19.7493	20.1274	19.6863	19.9978	19.9393	19.9783	20.209	19.6114	20.0284	20.2385	20.4421	20.4005						+	21.218	7.08835	40	781630	846600	1090100	1252500	1188000	826560	1513600	1043900	1451600	619860	701580	940040	0.351574	-0.117476	0.159326	-0.0952352	1.54374	-0.506054	P06103	P06103	Eukaryotic translation initiation factor 3 subunit B
SCP160	20.8629	21.4925	19.0508	21.1282	21.0711	21.3448	21.3993	20.875	19.7651	21.1235	21.182	21.3219							23.917	7.38133	32	2183400	2556400	178400	2563400	2424500	2870900	3138800	2845600	1521800	1203300	1241600	1334300	0.411046	-0.712639	0.0853975	-0.211064	0.43143	-0.740417	P06105	P06105	Protein SCP160
ILV5	15.4466	16.3782	17.1918	17.0329	16.9696	14.9071	18.2963	18.3729	18.2121	16.398	16.2443	15.3894					+		17.197	6.13017	5	0	0	0	0	0	0	317410	541910	490170	0	0	0	0.0137025	0.0356789	1.74159	-1.95492	0.214831	0.32833	P06168	P06168	Ketol-acid reductoisomerase, mitochondrial
PDC1	21.7769	22.0038	21.685	20.747	20.8412	20.3833	21.955	21.8194	21.8492	22.1186	22.28	22.2163				+		+	23.764	7.60792	59	4795300	4766800	4394100	1140400	1049400	1013100	4774600	5273100	6215000	2401200	2428600	2291700	2.63668	1.16474	0.195642	-0.0526053	1.65203	-0.383072	P06169;P16467	P06169	Pyruvate decarboxylase isozyme 1
PIS1	20.4921	20.7918	20.4396	20.5626	20.3612	20.3656	20.0303	19.9411	19.8031	20.3104	19.8451	20.3148					+		6.1937	7.19926	18	1632300	1727200	2107600	1676900	1565600	1589500	1566800	1546900	1467800	347570	257460	336920	0.491695	0.144674	2.14789	0.64967	1.0291	0.417708	P06197	P06197	CDP-diacylglycerol--inositol 3-phosphatidyltransferase
RPS14A;RPS14B	24.6176	24.5781	24.6328	25.2696	25.4961	25.413	24.9822	25.0266	24.9981	24.8159	24.8098	24.8728				+	+	+	128.09	8.6296	155	27895000	25626000	29464000	47840000	51960000	50454000	47965000	49007000	49586000	16444000	16339000	13608000	3.48614	-0.783383	4.33035	-0.392833	3.00518	-0.223305	P06367;P39516	P06367;P39516	40S ribosomal protein S14-A;40S ribosomal protein S14-B
DED1	22.7876	22.9228	22.8821	23.5195	23.5201	23.4568	23.5859	23.5014	23.541	23.8677	23.9412	23.9718				+	+	+	323.31	8.15591	181	4989900	4865900	4247000	11333000	11116000	9921200	17598000	25857000	26948000	7718900	9944000	8649700	3.82414	-0.634629	3.87689	-0.678581	4.51749	-1.06273	P06634;P24784	P06634	ATP-dependent RNA helicase DED1
SIR2	18.5995	18.7138	17.6562	14.9059	14.8234	14.8703	19.926	19.1351	19.3129	15.4925	15.3286	16.4107				+	+	+	124.92	6.62522	13	245940	237360	130030	0	0	0	1385700	1168900	1051100	0	0	0	3.29817	3.45666	1.29143	-1.13481	2.25316	2.57927	P06700	P06700	NAD-dependent histone deacetylase SIR2
SIR3	15.6535	17.3395	16.9067	14.8692	14.7863	15.9268	19.2006	19.7026	19.3507	16.5043	16.3519	16.2058					+		33.406	6.47128	12	0	0	0	0	0	0	799000	1143300	1017600	0	0	0	1.0829	1.43919	2.21095	-2.78468	0.211104	0.279242	P06701	P06701	Regulatory protein SIR3
DCD1	17.6762	17.9261	17.2827	17.8517	17.7963	17.7515	17.9379	17.2665	17.4929	16.3014	16.1466	15.5087						+	3.455	6.34512	4	164280	172710	116090	191310	178300	176490	450830	311190	452560	0	0	0	0.3802	-0.171494	0.0812522	0.0625559	2.23323	1.64277	P06773	P06773	Deoxycytidylate deaminase
RHO1	20.9625	21.1181	21.0048	21.8006	21.7636	21.7376	21.1935	21.1421	21.0058	20.9056	21.023	21.0407				+			58.074	7.48746	56	1890200	1879400	1942400	4154700	3861100	3696400	3559700	3528400	3478300	869120	964010	899500	3.91577	-0.738831	0.51437	-0.0853443	0.242641	0.0386766	P06780	P06780	GTP-binding protein RHO1
TOP2	19.1663	19.7796	18.9902	19.0103	18.0869	18.7469	19.0049	18.9343	19.3234	15.6107	15.4481	15.6251						+	23.572	6.74746	35	1003300	866750	446200	248900	116930	211210	953820	737180	1006300	0	0	0	0.892522	0.697311	0.348126	0.224475	3.96774	3.7507	P06786	P06786	DNA topoisomerase 2
SPT3	17.7575	17.9604	18.1398	15.9222	15.8488	15.5465	17.4644	17.9407	18.1667	15.726	15.5647	17.3321				+		+	30.171	6.21672	6	319010	252820	454160	0	0	0	143250	214910	263000	0	0	0	3.7811	2.18011	0.151612	0.0953108	1.41365	1.74496	P06844	P06844	Protein SPT3
FAS1	20.5212	20.4081	20.302	19.4714	19.1023	19.3248	20.0692	20.3287	20.0903	17.4173	17.2751	16.0619				+	+	+	64.366	7.03918	52	2017600	1581300	1265600	313060	229440	285240	1854700	1921600	1475300	0	0	0	3.05835	1.11094	1.11403	0.247696	2.88515	3.49235	P07149	P07149	Fatty acid synthase subunit beta;3-hydroxyacyl-[acyl-carrier-protein] dehydratase;Enoyl-[acyl-carrier-protein] reductase [NADH];[Acyl-carrier-protein] acetyltransferase;[Acyl-carrier-protein] malonyltransferase;S-acyl fatty acid synthase thioesterase
TOM70	15.7047	17.0602	14.7654	15.5432	15.4664	16.2121	16.0731	16.0871	16.0784	17.6638	18.1446	17.6938						+	7.4697	5.72069	5	0	0	132830	0	0	0	0	0	0	115060	164210	113530	0.0499782	0.102913	0.130246	-0.236104	1.35987	-1.99063	P07213	P07213	Mitochondrial import receptor subunit TOM70
ADE5,7	21.9293	21.6595	21.4784	16.2065	16.1358	15.6528	20.5276	19.8094	20.2696	23.2582	23.2564	23.0308				+	+	+	81.452	7.47166	69	4132600	2686700	3330100	0	0	0	765540	559990	767010	5723900	5776400	5882600	4.89462	5.6907	2.41251	1.48687	3.22898	-1.49277	P07244	P07244	Bifunctional purine biosynthetic protein ADE5,7;Phosphoribosylamine--glycine ligase;Phosphoribosylformylglycinamidine cyclo-ligase
ATP1	19.09	19.2287	18.7793	19.4623	19.5489	19.3939	20.2594	20.3877	20.1824	20.0712	20.0319	19.8793				+	+	+	64.85	7.0636	36	320230	312040	256740	584010	606620	313610	2049700	2780500	2761000	586080	521500	485390	1.44404	-0.435688	2.98538	-1.24382	2.56916	-0.961409	P07251	P07251	ATP synthase subunit alpha, mitochondrial
COR1	16.2208	14.9623	14.7284	15.6491	15.5732	14.7209	16.3461	16.2031	16.6533	16.1588	16.0024	17.006					+		7.1569	5.56251	3	0	0	0	0	0	0	108270	105750	151170	0	0	0	0.00628973	-0.0105591	1.06948	-1.09696	0.90671	-1.08521	P07256	P07256	Cytochrome b-c1 complex subunit 1, mitochondrial
URA2	22.1699	22.1736	21.9161	17.8575	18.5647	18.0301	21.4208	20.7768	21.1399	17.3866	17.0958	17.5461				+	+	+	180.44	7.36524	98	4985900	4902400	4830500	154470	273360	244650	2516000	2204200	2951500	68147	55552	0	4.17007	3.93574	2.0478	0.97405	5.14634	4.74372	P07259;P03965	P07259	Protein URA2;Glutamine-dependent carbamoyl-phosphate synthase;Aspartate carbamoyltransferase
CDC33	19.898	19.6886	19.5865	19.4567	19.8917	19.7287	20.2196	20.195	20.0503	17.0941	16.9484	16.844					+	+	24.069	7.00638	20	901210	697760	740670	675060	903970	786340	1545200	1725300	2172600	0	0	0	0.0715233	0.0319646	1.81753	-0.430621	4.72067	2.76218	P07260	P07260	Eukaryotic translation initiation factor 4E
GCR1	14.5609	14.9261	15.7885	14.7203	14.6361	15.7622	18.0762	18.3509	18.2915	17.6292	17.4895	16.1788					+	+	5.0783	6.11414	2	0	0	0	0	0	0	354930	430640	515080	0	0	0	0.0344308	0.0522903	2.96493	-3.14769	1.56951	-2.00731	P07261	P07261	Glycolytic genes transcriptional activator GCR1
HTS1	15.3686	15.9647	15.4069	15.7582	15.6833	15.5534	17.2378	17.3185	17.5049	16.9336	16.786	17.728					+	+	2.8128	5.84681	3	0	0	0	0	0	0	200880	229100	272800	0	0	0	0.157724	-0.0848929	2.98206	-1.77368	1.95911	-1.56917	P07263	P07263	Histidine--tRNA ligase, mitochondrial
RPS19B;RPS19A	19.6287	19.5232	20.4664	21.6351	21.9957	21.5026	21.5221	21.4663	21.7467	20.2947	20.6402	20.3612				+	+		12.858	7.46627	25	832790	1399100	2326900	1850000	2416300	1708200	4427700	4204700	7006600	1221900	816760	1049200	2.28032	-1.83836	2.27167	-1.70558	0.817969	-0.559272	P07281;P07280	P07281;P07280	40S ribosomal protein S19-B;40S ribosomal protein S19-A
ILV2	23.5835	23.6832	23.6894	15.55	15.4733	14.8426	19.4414	19.5356	19.4505	22.4211	22.482	22.3514				+	+	+	149.78	7.75583	91	14109000	12857000	17459000	0	0	0	789260	696580	923490	3411100	3438400	3310100	5.49146	8.36344	7.07004	4.17623	4.76058	1.23389	P07342	P07342	Acetolactate synthase catalytic subunit, mitochondrial
SEC4	21.9592	21.7162	21.781	20.9075	20.6748	20.8799	21.4116	21.4785	21.2913	21.2854	21.1421	21.5105				+	+	+	67.698	7.51243	55	4996600	3142400	4867000	1732600	1575100	1716700	3492900	4130900	3185800	1059400	1036000	1605500	3.19306	0.998082	2.02198	0.42501	1.75887	0.506133	P07560	P07560	Ras-related protein SEC4
RPC40	21.2434	21.1744	21.0968	21.0162	21.1053	21.072	21.443	21.4046	21.4232	20.8709	20.0445	20.4916					+	+	63.374	7.46007	75	2510100	2187300	2507100	2343800	1702600	2279900	4358800	4469600	4840600	899990	350520	395000	1.01107	0.107028	2.3462	-0.252092	1.35368	0.702514	P07703	P07703	DNA-directed RNA polymerases I and III subunit RPAC1
CAR2	15.9288	15.5908	16.0748	14.8416	14.7584	14.9612	15.7436	15.7581	15.7501	18.1305	17.7209	17.6714				+		+	7.015	5.59464	3	0	0	0	0	0	0	0	0	0	159010	122420	111780	2.54545	1.01107	0.327574	0.1142	3.195	-1.97611	P07991	P07991	Ornithine aminotransferase
CHS1	17.4233	17.6251	17.3394	14.9598	14.8778	16.7017	15.8964	16.7142	15.9023	17.2038	17.863	17.4009				+	+		3.6277	5.99389	6	175410	179880	168250	0	0	0	0	150400	0	82899	134820	94379	1.5013	1.94951	1.97864	1.29164	0.0425976	-0.0266151	P08004	P08004	Chitin synthase 1
CHO1	14.2665	16.2452	15.5136	17.4251	17.5722	17.5747	16.2596	16.5988	16.5767	16.2745	16.1195	15.9251				+			3.3879	5.97798	6	0	0	0	174250	196260	195620	101970	139110	143350	0	0	0	1.70546	-2.18225	0.901902	-1.13663	0.581321	-0.764645	P08456	P08456	CDP-diacylglycerol--serine O-phosphatidyltransferase
NUC1	16.6277	15.6953	14.5785	16.6946	16.6282	15.4066	16.2783	16.0615	16.5396	17.8095	17.6718	16.4033						+	1.8726	5.53003	3	0	0	0	0	0	0	103300	95860	139710	0	0	0	0.348494	-0.609256	0.469289	-0.659264	1.05112	-1.66097	P08466	P08466	Mitochondrial nuclease
RPB2	21.8388	22.0062	21.9733	22.3964	22.3464	22.4779	23.463	23.4202	23.4307	23.9034	23.9076	23.8691				+	+	+	323.31	8.02694	153	2608300	2503100	2678700	3205800	2967200	3285000	18328000	20511000	20858000	9754100	10495000	9203500	2.72951	-0.46745	5.03783	-1.49853	5.50269	-1.95392	P08518	P08518	DNA-directed RNA polymerase II subunit RPB2
LEU3	18.0438	18.2821	18.0882	15.4037	17.5357	16.3692	18.659	18.6544	19.3153	16.0232	15.8653	16.8205				+	+	+	25.98	6.5163	17	192720	148280	218300	0	111620	0	556170	699500	1356600	0	0	0	1.28558	1.70181	1.47867	-0.738186	2.47479	1.90168	P08638	P08638	Regulatory protein LEU3
GCD1	16.7779	16.9721	16.9137	16.3632	15.3257	16.9199	16.8561	15.9107	16.8585	16.497	16.3444	16.689						+	2.4552	5.54718	3	112370	114630	125520	0	0	0	0	0	0	0	0	0	0.659049	0.684999	0.466898	0.34611	1.51656	0.377752	P09032	P09032	Translation initiation factor eIF-2B subunit gamma
SUI3	15.8133	14.7792	15.6234	21.2547	20.957	21.1793	20.1596	20.41	20.1619	17.9399	17.6253	17.9084				+	+	+	29.931	7.10082	33	0	0	0	2421300	2110100	2369600	1909000	1745900	1768900	94048	89071	105320	4.18783	-5.72498	3.9079	-4.8385	2.71891	-2.4192	P09064	P09064	Eukaryotic translation initiation factor 2 subunit beta
MIS1	15.2921	15.8029	15.4138	16.9119	16.2938	16.2041	18.0143	18.0103	17.9319	16.9103	16.7624	16.9783				+	+	+	3.7943	6.03262	3	0	0	0	0	0	0	367350	368840	341780	0	0	0	1.63234	-0.966976	4.03616	-2.48254	2.93546	-1.38074	P09440	P09440	C-1-tetrahydrofolate synthase, mitochondrial;Methylenetetrahydrofolate dehydrogenase;Methenyltetrahydrofolate cyclohydrolase;Formyltetrahydrofolate synthetase
SWI1	20.5592	20.2756	20.7962	17.9092	17.3675	17.4985	20.7511	20.0744	19.8458	16.7801	16.6307	17.9757				+		+	112.06	7.01022	31	1484800	1471900	1874200	163580	114310	124550	2377900	1397800	1228700	0	0	0	3.73331	2.95194	0.442084	0.319896	2.78586	3.41482	P09547	P09547	SWI/SNF chromatin-remodeling complex subunit SWI1
LPD1	22.06	22.1689	21.7514	22.3822	22.0167	22.1908	22.5171	22.4551	22.3671	22.6555	22.6469	22.7506					+	+	177.99	7.8158	120	3824200	3463500	3363900	5139000	4187500	5750500	8485100	9516700	9520100	3849500	3672800	4660900	0.549369	-0.203148	1.573	-0.453032	2.22737	-0.690912	P09624	P09624	Dihydrolipoyl dehydrogenase, mitochondrial
TUB1	20.7878	20.9813	20.8758	20.7032	20.2864	20.6258	21.9002	22.0134	21.9396	22.7172	22.8523	22.7807				+	+	+	75.606	7.60163	83	1182200	1175600	1707700	1457000	1193700	1608200	4962500	6647700	7200900	4232100	4613400	3978800	1.1552	0.343182	4.09619	-1.06942	5.00695	-1.9018	P09733	P09733	Tubulin alpha-1 chain
TUB3	17.8022	17.7628	18.0481	17.4586	16.8475	15.5258	18.2237	18.6713	18.6516	19.2431	19.4195	19.3049					+	+	9.714	6.53064	13	181050	157080	218270	141270	0	0	315150	435270	693070	453400	421640	377250	1.02497	1.26042	1.7059	-0.644488	3.82967	-1.45147	P09734	P09734	Tubulin alpha-3 chain
SWI6	17.9257	17.9045	18.1368	16.1985	16.1277	17.1054	19.2277	19.3051	19.7074	17.0667	16.9206	14.9526				+	+	+	56.757	6.58764	15	129320	113620	152190	0	0	0	913840	1423100	1137300	0	0	0	2.02309	1.5118	2.9928	-1.42443	1.14923	1.67568	P09959	P09959	Regulatory protein SWI6
RPS25A;RPS25B	23.3781	23.1742	23.4942	23.0813	23.0907	23.1022	23.2512	23.3951	23.3813	23.2547	23.0718	23.3069				+			26.366	8.08189	58	12503000	9955700	13451000	8596300	9052500	9124400	13106000	15420000	16069000	4404700	4467700	4599900	1.28783	0.25745	0.0202657	0.00633621	0.513604	0.137744	Q3E792;P0C0T4	Q3E792;P0C0T4	40S ribosomal protein S25-A;40S ribosomal protein S25-B
RPS21B;RPS21A	19.6591	19.4221	19.316	20.9301	20.8915	20.7815	20.8156	20.4831	20.3566	18.908	19.1084	19.1144				+	+	+	9.6203	7.20831	32	721910	276780	533080	2001800	2118500	1897200	2621600	2737600	2850500	120450	141540	134310	3.64925	-1.40197	2.50792	-1.08604	1.5879	0.422088	Q3E754;P0C0V8	Q3E754;P0C0V8	40S ribosomal protein S21-B;40S ribosomal protein S21-A
RPL11B;RPL11A	23.1649	23.2912	23.1606	23.5946	23.5984	23.5527	23.5541	23.4803	23.3275	22.8543	22.721	22.7371				+	+	+	80.349	8.10363	53	9279600	9248300	9503500	13474000	12941000	13204000	16973000	16915000	14023000	3997500	3792700	3593500	2.94166	-0.376333	1.45423	-0.248367	2.71556	0.434779	Q3E757;P0C0W9	Q3E757;P0C0W9	60S ribosomal protein L11-B;60S ribosomal protein L11-A
RPS28A;RPS28B	19.4668	19.5164	19.1502	20.2638	20.0421	19.9804	20.4427	20.336	20.343	19.2392	19.3212	19.4732				+	+		40.556	7.11677	20	612030	564550	496030	1018500	878110	848480	2735300	2602100	2623800	219210	237290	249140	2.12675	-0.717628	2.94245	-0.996125	0.0884499	0.0332534	Q3E7X9;P0C0X0	Q3E7X9;P0C0X0	40S ribosomal protein S28-A;40S ribosomal protein S28-B
RPL27B;RPL27A	24.883	24.6823	24.9347	24.5406	24.7173	24.6066	24.2681	24.5035	24.5206	24.4039	24.5584	24.5411					+	+	53.575	8.49788	72	33961000	28810000	33123000	25932000	27574000	27898000	33219000	39217000	39241000	9094600	9682200	6942600	1.07481	0.211864	1.6396	0.402573	1.65928	0.332177	P0C2H7;P0C2H6	P0C2H7;P0C2H6	60S ribosomal protein L27-B;60S ribosomal protein L27-A
RPL31A;RPL31B	20.8621	20.6921	21.0986	21.9726	22.128	21.9773	21.6769	21.9017	21.5929	20.9011	20.138	20.9195				+	+		8.3592	7.60033	28	2432100	1904800	2826800	4261700	4877200	4382200	5546100	6452000	5613200	579240	355850	610170	3.05299	-1.1417	2.30463	-0.839543	0.337535	0.231426	P0C2H8;P0C2H9	P0C2H8;P0C2H9	60S ribosomal protein L31-A;60S ribosomal protein L31-B
TY1B-LR4;TY1B-DR6;TY1B-DR4	18.9333	18.974	18.863	15.5225	15.4455	15.2671	17.7702	17.815	18.1667	18.0549	17.92	15.6834				+	+	+	5.663	6.39797	4	493850	452920	478180	0	0	0	286640	325990	462580	0	0	0	5.74433	3.5117	2.83013	1.00609	1.03987	1.70401	P0C2I7;P0C2I3;Q07793;Q6Q5H1;Q12085;P47099;P0CX76;P0CX75;P0CX74;P0CX73;P0CX72;P0CX71;P0CX70;P0CX58;P0CX57;P0C2I8;O74302	P0C2I7;P0C2I3;Q07793	Transposon Ty1-LR4 Gag-Pol polyprotein;Capsid protein;Ty1 protease;Integrase;Reverse transcriptase/ribonuclease H;Transposon Ty1-DR6 Gag-Pol polyprotein;Capsid protein;Ty1 protease;Integrase;Reverse transcriptase/ribonuclease H;Transposon Ty1-DR4 Gag-Pol polyprotein;Capsid protein;Ty1 protease;Integrase;Reverse transcriptase/ribonuclease H
TY2B-OR2;TY2B-GR1;TY2B-DR2;TY2B-C;TY2B-GR2;TY2B-F;TY2B-LR1;TY2B-OR1;TY2B-LR2	15.5209	15.5976	14.7006	17.0969	17.0341	15.7547	17.6665	16.8689	17.3353	19.333	18.9173	19.24				+	+	+	1.7909	6.13171	5	0	0	0	0	0	0	149620	0	134200	375320	331220	363940	1.21746	-1.3555	2.2652	-2.01718	3.6155	-3.89038	Q12501;Q12337;Q03494;P25384;P0CX64;P0CX63;P0C2J3;Q12113;P0C2J5;Q99303;Q12439;Q12392;Q12293;Q12260;Q03483;P25383;P0CX62;P0CX61;P0C2J6;P0C2J4;P0C2J2	Q12501;Q12337;Q03494;P25384;P0CX64;P0CX63;P0C2J3;Q12113;P0C2J5	Transposon Ty2-OR2 Gag-Pol polyprotein;Capsid protein;Ty2 protease;Integrase;Reverse transcriptase/ribonuclease H;Transposon Ty2-GR1 Gag-Pol polyprotein;Capsid protein;Ty2 protease;Integrase;Reverse transcriptase/ribonuclease H;Transposon Ty2-DR2 Gag-Pol polyprotein;Capsid protein;Ty2 protease;Integrase;Reverse transcriptase/ribonuclease H;Transposon Ty2-C Gag-Pol polyprotein;Capsid protein;Ty2 p…
HAP1	20.0752	20.7965	20.7308	15.2647	15.1854	16.18	23.9075	23.4978	24.0176	15.0597	14.8909	16.9357				+	+	+	323.31	7.847	108	898260	1330500	1552400	374100	352780	192700	22116000	19319000	24173000	0	0	0	3.65235	4.99081	3.51809	-3.27342	2.67361	4.9054	P0CE41	P0CE41	Heme-responsive zinc finger transcription factor HAP1
RPL40B;RPL40A	15.1142	14.8989	14.8197	19.2976	19.7998	19.3759	17.9084	18.2978	18.3504	18.824	18.7176	18.7877				+	+	+	3.4385	6.62782	9	0	0	0	638040	919240	681760	319750	451690	490160	257170	244280	242320	4.84477	-4.54686	4.40385	-3.2413	5.67624	-3.83218	P0CH09;P0CH08	P0CH09;P0CH08	Ubiquitin-60S ribosomal protein L40;Ubiquitin;60S ribosomal protein L40
SSC1	23.5762	23.629	23.5995	22.8998	22.8823	22.9398	23.2247	23.1929	23.0968	23.5203	23.42	23.5236				+	+	+	117.02	8.07737	142	12113000	12309000	14067000	5530600	5927500	7697300	15278000	13199000	13397000	6953200	6125700	6906200	5.15512	0.694265	3.31547	0.430066	1.41912	0.113629	P0CS90	P0CS90	Heat shock protein SSC1, mitochondrial
YRF1-6;YRF1-7;YRF1-3;YPR204W;YEL077C	19.5178	19.6066	19.647	20.9867	20.8584	20.3551	23.543	23.2981	23.2681	15.7837	15.6231	17.5327				+	+	+	323.31	7.73515	107	419770	448100	470900	2060200	1545200	1166800	17550000	16658000	14025000	0	0	0	2.36171	-1.14296	5.62153	-3.7793	2.22987	3.27725	P53819;P0CX15;P0CX14;Q08995;Q3E7X8;P38721;P38900;Q3E7Y5;Q7M4S9;P38899;P43538;Q3E7Y4;P43540;Q08993;P40104;P39972	P53819;P0CX15;P0CX14;Q08995;Q3E7X8	Y element ATP-dependent helicase protein 1 copy 6;Y element ATP-dependent helicase protein 1 copy 7;Y element ATP-dependent helicase protein 1 copy 3;Y element ATP-dependent helicase YPR204W;Y element ATP-dependent helicase YEL077C
YRF1-8;YRF1-5;YRF1-1	16.1235	15.0155	16.5661	15.7506	15.6757	16.046	19.5115	19.6774	19.8614	17.0245	16.8779	16.8368					+		43.611	6.55002	6	0	0	0	0	0	0	912900	1239000	1396400	0	0	0	0.0564443	0.0775843	2.88035	-3.78176	1.02182	-1.01139	P0CX22;P0CX21;P0CX20	P0CX22;P0CX21;P0CX20	Y element ATP-dependent helicase protein 1 copy 8;Y element ATP-dependent helicase protein 1 copy 5;Y element ATP-dependent helicase protein 1 copy 1
RPL20B;RPL20A	25.4313	25.4739	25.3979	24.7473	24.7584	24.8239	24.9028	24.8964	24.9074	24.8463	24.8444	24.8446				+	+	+	197.57	8.65351	105	51943000	48246000	51643000	31635000	33111000	29747000	46964000	50143000	57916000	16326000	16756000	15878000	4.45546	0.657821	4.74348	0.532132	4.93686	0.589252	P0CX24;P0CX23	P0CX24;P0CX23	60S ribosomal protein L20-B;60S ribosomal protein L20-A
RPL43B;RPL43A	23.2498	23.1802	23.1647	22.6737	22.7192	22.7678	22.8778	22.8177	22.7989	22.3074	22.2787	22.2496				+	+	+	50.138	7.95667	60	10033000	8519900	10182000	7246200	7971400	7847300	10389000	10878000	11262000	2044700	2162200	1968000	3.65133	0.478002	3.31194	0.366781	5.11193	0.919694	P0CX26;P0CX25	P0CX26;P0CX25	60S ribosomal protein L43-B;60S ribosomal protein L43-A
RPS23B;RPS23A	24.1257	24.1027	24.2253	24.0525	23.9503	23.9781	24.1319	24.0859	24.1835	24.1038	23.6671	24.2443				+			49.099	8.32811	28	18596000	13775000	17228000	16980000	16600000	24689000	24075000	27208000	28364000	7706500	8539700	9112400	1.50504	0.157628	0.13727	0.0174707	0.339875	0.146174	P0CX30;P0CX29	P0CX30;P0CX29	40S ribosomal protein S23-B;40S ribosomal protein S23-A
RPS24B;RPS24A	23.9931	24.0017	23.9709	23.645	23.7393	23.6608	23.7593	23.7455	23.7151	23.5536	23.5805	23.652				+	+	+	60.651	8.22324	84	18509000	16188000	18729000	14097000	15173000	14522000	19908000	14984000	15967000	5175000	7419300	6524000	3.25631	0.306831	4.0045	0.248582	3.66598	0.393218	P0CX32;P0CX31	P0CX32;P0CX31	40S ribosomal protein S24-B;40S ribosomal protein S24-A
RPS30B;RPS30A	18.464	18.7047	18.038	18.133	18.248	18.3834	17.6088	17.6132	17.8549	17.6159	17.4761	16.0224					+	+	5.3097	6.45416	9	361580	380940	273620	284610	313530	342660	259790	281040	347670	0	0	0	0.286175	0.147438	1.54871	0.70991	1.17577	1.36407	P0CX34;P0CX33	P0CX34;P0CX33	40S ribosomal protein S30-B;40S ribosomal protein S30-A
RPS4B;RPS4A	24.3395	24.3496	24.4248	24.5255	24.553	24.5809	24.6374	24.5854	24.5514	24.3361	24.3041	24.4268				+	+		91.258	8.44751	116	21118000	18838000	22925000	23825000	23857000	23835000	35147000	38093000	37885000	12842000	10757000	11113000	2.36064	-0.181842	2.40905	-0.220112	0.125835	0.0156473	P0CX36;P0CX35	P0CX36;P0CX35	40S ribosomal protein S4-B;40S ribosomal protein S4-A
RPS6B;RPS6A	24.4338	24.244	24.4796	24.4604	24.4547	24.4536	24.1345	24.1552	24.1852	24.7301	24.6462	24.75					+	+	102.61	8.42157	93	20838000	17421000	21788000	23402000	25903000	26333000	26847000	30085000	31366000	13304000	13155000	13539000	0.41543	-0.0704269	1.43727	0.227475	1.82751	-0.322961	P0CX38;P0CX37	P0CX38;P0CX37	40S ribosomal protein S6-B;40S ribosomal protein S6-A
RPS8B;RPS8A	24.3755	24.4904	24.2888	24.3076	24.1768	24.178	24.3866	24.2049	24.2327	24.0816	24.2407	24.1473						+	235.1	8.39192	79	18051000	24252000	24107000	18587000	17346000	17417000	30106000	40528000	30470000	7820900	9847400	8031400	1.0603	0.164159	0.608128	0.110205	1.42791	0.228386	P0CX40;P0CX39	P0CX40;P0CX39	40S ribosomal protein S8-B;40S ribosomal protein S8-A
RPL23B;RPL23A	24.5346	24.6167	24.4373	24.8301	24.7302	24.856	24.1682	24.1378	24.066	24.3969	24.5097	24.332				+	+		89.43	8.66281	163	41980000	38860000	36284000	56712000	48895000	53015000	40885000	42275000	43918000	18880000	22665000	15687000	1.89097	-0.275925	2.60122	0.405519	0.728207	0.11666	P0CX42;P0CX41	P0CX42;P0CX41	60S ribosomal protein L23-B;60S ribosomal protein L23-A
RPL1B;RPL1A	24.9011	24.7241	24.9868	24.5716	24.4991	24.4476	24.4387	24.5244	24.488	24.3045	24.4543	24.4888				+	+	+	115.62	8.56048	155	43408000	34909000	42795000	23558000	24958000	22489000	39163000	42261000	43507000	15012000	16282000	15138000	1.88935	0.364605	2.0516	0.386965	2.04601	0.454791	P0CX44;P0CX43	P0CX44;P0CX43	60S ribosomal protein L1-B;60S ribosomal protein L1-A
RPL2B;RPL2A	24.6046	24.0774	24.7019	24.2742	24.6162	24.4417	24.2046	24.3028	24.3872	23.992	24.0303	24.1409							100.16	8.38337	76	30099000	25957000	31185000	14877000	17149000	16068000	21624000	24625000	24419000	11606000	12316000	11820000	0.026615	0.0172755	0.334763	0.163138	0.957007	0.406948	P0CX46;P0CX45	P0CX46;P0CX45	60S ribosomal protein L2-B;60S ribosomal protein L2-A
RPS11B;RPS11A	26.1127	26.1358	26.1509	25.7297	25.8015	25.775	25.6406	25.6125	25.675	25.9323	26.0205	25.9765				+	+	+	151.54	8.85405	124	79953000	69384000	78679000	50448000	55332000	54736000	68771000	72432000	77320000	34435000	38559000	34529000	3.97914	0.36437	4.68295	0.490426	2.31233	0.156667	P0CX48;P0CX47	P0CX48;P0CX47	40S ribosomal protein S11-B;40S ribosomal protein S11-A
RPL18B;RPL18A	25.0541	25.1351	25.0314	24.4569	24.4439	24.45	24.2679	24.4019	24.2296	23.9235	23.9682	23.92				+	+	+	156.1	8.45647	78	40951000	39501000	41457000	21242000	21245000	21433000	24863000	28567000	25924000	7019400	7187800	6679500	4.40292	0.623239	3.65291	0.77372	5.26469	1.13627	P0CX50;P0CX49	P0CX50;P0CX49	60S ribosomal protein L18-B;60S ribosomal protein L18-A
RPS16B;RPS16A	24.6959	24.5765	24.7326	24.9654	24.9586	24.9179	24.8394	24.9895	24.9917	24.8058	24.7951	24.87				+	+	+	94.233	8.55942	93	25599000	21415000	26213000	36650000	28461000	33283000	44056000	49266000	50556000	17349000	12872000	16870000	2.31458	-0.278979	1.77026	-0.271894	1.37798	-0.155319	P0CX52;P0CX51	P0CX52;P0CX51	40S ribosomal protein S16-B;40S ribosomal protein S16-A
RPL12B;RPL12A	25.4488	25.3538	25.3318	24.9009	24.8761	24.7885	24.9268	24.9196	24.7938	24.7068	24.8039	24.7566				+	+	+	42.391	8.59069	87	48919000	33205000	44484000	27712000	27337000	26065000	38743000	49558000	40734000	17785000	18093000	17026000	3.34285	0.523018	3.04952	0.498098	3.78	0.622412	P0CX54;P0CX53	P0CX54;P0CX53	60S ribosomal protein L12-B;60S ribosomal protein L12-A
RPS18B;RPS18A	26.3229	26.1827	26.3061	26.0767	26.2272	26.1274	26.3832	26.3773	26.3677	26.1806	26.1406	26.2606					+		193.14	9.01703	200	89688000	81111000	93243000	74802000	85309000	70510000	139820000	129270000	146880000	42776000	42867000	43718000	0.948956	0.126785	1.11661	-0.10551	0.607454	0.0766277	P0CX56;P0CX55	P0CX56;P0CX55	40S ribosomal protein S18-B;40S ribosomal protein S18-A
RPL19B;RPL19A	23.5512	23.5601	23.4591	23.2337	23.3842	23.1845	23.0808	23.0149	23.0118	23.2324	23.1712	23.1693				+	+	+	95.904	8.08436	58	11270000	10118000	10719000	11796000	12915000	11724000	13317000	13367000	13727000	4136300	4300900	4048000	1.70198	0.256029	3.61329	0.487667	3.01103	0.332525	P0CX83;P0CX82	P0CX83;P0CX82	60S ribosomal protein L19-B;60S ribosomal protein L19-A
RPL35B;RPL35A	21.0092	20.9481	21.041	21.9131	21.8996	21.8574	21.473	21.3958	21.4631	20.3806	20.4337	20.7443				+	+	+	67.59	7.52089	29	2100100	1867100	2274100	3853600	4252200	3803500	4340500	3684400	5271500	524710	556740	652420	5.0031	-0.890601	3.58426	-0.444575	1.83311	0.479891	P0CX85;P0CX84	P0CX85;P0CX84	60S ribosomal protein L35-B;60S ribosomal protein L35-A
SBP1	15.1033	16.7265	15.2665	18.5875	18.9115	18.8871	18.7907	18.8321	18.6808	16.9265	16.7788	17.0757				+	+	+	3.4429	6.51151	7	0	0	0	390410	484710	461770	607610	635920	666760	0	0	0	2.37937	-3.09654	2.39087	-3.06906	1.10411	-1.22821	P10080	P10080	Single-stranded nucleic acid-binding protein
TIF1	18.9692	19.0637	18.453	19.7819	19.7256	19.3309	20.9922	20.543	20.4988	19.9953	19.8716	19.5442				+	+	+	143.03	7.13111	43	267500	259520	160350	602410	616150	471750	3756800	2172100	4050500	636590	350290	179940	1.52767	-0.784191	2.77105	-1.8494	1.86018	-0.975077	P10081	P10081	ATP-dependent RNA helicase eIF4A
PRI1	16.7159	15.4533	16.2325	16.1746	16.1035	16.341	16.3727	16.4138	16.6607	16.1197	15.9629	17.1856							2.4519	5.58588	3	0	0	0	0	0	0	65703	229150	90519	0	0	0	0.0675639	-0.0724929	0.387833	-0.348503	0.210489	-0.288827	P10363	P10363	DNA primase small subunit
SSA1	22.0532	22.1454	22.2803	21.3391	21.3021	21.2783	22.1364	22.2918	22.3999	22.0995	22.0332	22.0995				+			82.972	7.7646	63	5474800	5577500	7398600	2816500	2875000	2253800	6211100	7545100	7638300	3423800	3381800	3560600	3.62753	0.853137	0.504094	-0.116378	0.519342	0.0822283	P10591	P10591	Heat shock protein SSA1
SSA2	26.8032	26.7155	26.8539	26.2861	26.2883	26.3053	26.5093	26.5789	26.5545	26.4059	26.3259	26.4233				+	+	+	323.31	9.08347	461	126930000	100640000	129310000	81428000	80354000	87406000	151120000	147990000	165460000	44862000	47842000	48564000	3.58383	0.497649	2.23792	0.243287	2.89184	0.405824	P10592	P10592	Heat shock protein SSA2
RPP1B	21.0536	21.034	20.5859	20.7209	20.2902	20.415	20.3576	20.5313	20.6118	18.9352	19.2398	18.8188					+	+	34.42	7.2353	11	2176600	1914500	1600100	1711200	1291400	1401000	1746200	2124100	2350100	277760	350830	247610	0.977942	0.415789	1.08007	0.39096	3.17764	1.89326	P10622	P10622	60S acidic ribosomal protein P1-beta
SAM1;SAM2	19.1227	19.1498	19.1326	16.041	15.9687	17.3579	20.4544	20.3325	20.089	19.1628	19.2342	19.2621				+	+	+	36.751	6.85051	22	855870	776240	945670	0	0	0	805730	1194000	1103600	435580	468520	502460	2.39299	2.67914	3.37076	-1.15697	1.29643	-0.0846666	P10659;P19358	P10659;P19358	S-adenosylmethionine synthase 1;S-adenosylmethionine synthase 2
RPL4A;RPL4B	25.4046	25.3273	25.44	25.7318	25.7731	25.7486	25.5649	25.6419	25.7037	26.0837	26.0266	26.0322				+	+	+	323.31	8.82287	203	37749000	32219000	42467000	59249000	61222000	69157000	82935000	73756000	106950000	33457000	30088000	35838000	3.2817	-0.360542	2.03749	-0.246188	4.18568	-0.65686	P10664;P49626	P10664;P49626	60S ribosomal protein L4-A;60S ribosomal protein L4-B
MAK16	16.2429	16.3996	16.785	16.335	16.2654	14.2756	19.266	18.5382	19.7949	19.4406	19.0957	19.1109					+	+	20.178	6.74608	15	0	0	0	336260	394680	370200	1009700	861170	1822100	314570	171230	293040	0.541098	0.850513	2.62124	-2.72385	3.81451	-2.73988	P10962	P10962	Protein MAK16
RPA190	20.874	21.4661	21.055	18.8255	19.4892	19.766	20.5751	20.6908	20.6916	20.5605	20.5949	20.4986				+	+	+	282.58	7.28362	72	3317000	2955200	2574300	254660	351850	455740	2443700	2569200	2712500	505000	550550	524120	2.23796	1.77147	1.25377	0.479225	1.51195	0.580379	P10964	P10964	DNA-directed RNA polymerase I subunit RPA190
ARF1;ARF2	21.3337	21.1871	21.2929	17.3486	17.2881	15.0207	21.1639	20.9676	21.0371	20.9695	20.9668	21.1155				+	+	+	29.852	7.30428	37	2819200	1961000	3291400	0	0	0	2907300	2835400	3084500	983430	989500	1277800	2.45015	4.71878	1.38958	0.215038	1.74244	0.25396	P11076;P19146	P11076;P19146	ADP-ribosylation factor 1;ADP-ribosylation factor 2
SSB1	22.9563	22.9788	22.9617	22.7435	22.7698	22.7793	22.5967	22.635	22.582	22.4439	22.4591	22.1699				+	+	+	53.722	7.89984	23	8463200	7779300	8551200	5867500	6078100	6087500	8110200	8974800	9077400	3544100	3662700	3206800	4.04055	0.201405	4.51851	0.361036	2.52731	0.607971	P11484	P11484	Heat shock protein SSB1
RAP1	33.0475	32.8998	33.2021	34.0322	34.1126	34.0714	31.7497	31.7225	31.7498	21.1938	21.7495	21.2785				+	+	+	323.31	11.0092	2554	10233000000	9135000000	11515000000	17471000000	18854000000	18668000000	4871600000	5271100000	6117200000	1240900	2047700	1270600	3.45938	-1.02223	3.92971	1.30915	6.33884	11.6425	P11938	P11938	DNA-binding protein RAP1
SST2	18.9006	19.3245	19.7111	14.2764	14.1882	16.2976	17.8843	17.8846	18.0678	17.1632	17.0182	17.4504				+	+	+	8.1818	6.45391	13	734830	577040	1057400	0	0	0	141250	152370	181010	0	0	0	2.42032	4.39134	2.3155	1.3665	2.85572	2.10149	P11972	P11972	Protein SST2
SIR4	16.2402	16.9409	16.0667	15.0191	14.9375	16.9062	18.0512	18.2708	18.1568	17.2721	17.1283	16.2506					+		14.387	6.08379	8	0	0	0	0	0	0	483890	343960	384910	0	0	0	0.498503	0.794997	2.50121	-1.7437	0.48932	-0.467719	P11978	P11978	Regulatory protein SIR4
PDR1	20.8993	20.9557	20.9773	20.5166	20.7231	20.4232	20.9825	20.8606	21.1397	19.9502	20.4359	20.1835				+		+	118.41	7.38403	82	2055700	1698700	2151500	1645200	1466100	1374800	3446600	3960900	5314900	335310	411870	350000	1.88267	0.389804	0.234562	-0.0501804	2.2171	0.754219	P12383	P12383	Transcription factor PDR1
SUP45	20.4139	20.7107	20.5881	20.5005	20.2164	20.2866	21.2686	21.0634	20.9676	20.0585	19.6982	19.1231					+	+	148.17	7.33387	63	1396600	1534000	1217600	1273800	795400	1057100	4474800	4370400	4512100	387200	310060	242180	0.909762	0.236404	1.89005	-0.528951	1.52594	0.944292	P12385	P12385	Eukaryotic peptide chain release factor subunit 1
TCP1	16.6643	17.3275	16.1379	16.2917	16.2217	16.1967	16.2159	16.4736	16.2381	17.5344	17.3936	17.3545							1.8593	5.82058	4	103130	157080	63897	0	0	0	98232	126660	112570	0	0	0	0.615301	0.473164	0.493753	0.400689	0.964413	-0.717583	P12612	P12612	T-complex protein 1 subunit alpha
HMG1	19.5547	19.4355	19.2746	19.7093	19.756	19.6347	19.2821	19.4812	19.1462	18.2902	18.4437	16.8684				+		+	39.432	6.89457	30	583660	616680	640540	999180	801600	890130	1032600	1004400	987990	134630	153130	0	1.45998	-0.278372	0.394957	0.118434	1.42388	1.55416	P12683;P12684	P12683	3-hydroxy-3-methylglutaryl-coenzyme A reductase 1
LAT1	24.6529	24.6562	24.6342	24.2099	24.2034	24.1837	24.697	24.6729	24.6291	25.446	25.4738	25.528				+		+	169.48	8.49976	147	23330000	21674000	23395000	16726000	16234000	16721000	35143000	36097000	39400000	28809000	30037000	28483000	5.75637	0.448755	0.369855	-0.018589	5.31649	-0.834848	P12695	P12695	Dihydrolipoyllysine-residue acetyltransferase component of pyruvate dehydrogenase complex, mitochondrial
PGI1	14.8241	16.2373	15.3861	16.8984	16.8338	15.3664	16.9744	16.4572	16.437	16.3458	16.1915	16.3935					+		4.5572	5.62744	2	0	0	0	0	0	0	162300	129760	132020	0	0	0	0.612732	-0.883685	1.19949	-1.14036	0.931759	-0.827741	P12709	P12709	Glucose-6-phosphate isomerase
PEP5	17.1021	17.0129	17.0911	16.1912	16.1203	16.4403	16.5773	16.5905	16.5807	17.4394	17.2975	17.3107				+	+	+	1.7577	5.60255	1	140830	118580	141030	0	0	0	0	0	0	0	0	0	2.89852	0.818115	4.16741	0.4859	2.20579	-0.280481	P12868	P12868	E3 ubiquitin-protein ligase PEP5
NAT1	17.1842	15.5705	16.9711	16.4115	16.4412	16.4878	16.5703	14.4994	16.4673	16.9578	16.8105	16.5249							4.5257	5.72234	4	0	0	0	86584	89903	90779	127060	0	133310	0	0	0	0.0902253	0.128408	0.361048	0.729576	0.133507	-0.189151	P12945	P12945	N-terminal acetyltransferase A complex subunit NAT1
SRS2	15.2778	17.1233	15.1266	15.3636	15.2852	16.5523	17.7229	17.7879	17.4348	16.4873	16.3346	17.089					+		6.9568	5.93279	6	0	0	0	0	0	0	328970	218720	308930	0	0	0	0.0490292	0.108865	1.30005	-1.80593	0.510349	-0.794385	P12954	P12954	ATP-dependent DNA helicase SRS2
POL1	17.248	17.716	17.5909	16.434	16.3652	16.8223	17.5173	17.673	17.6863	17.396	17.2536	16.6927				+			5.205	6.17088	5	98131	134840	134870	0	0	0	245370	398760	470150	0	0	0	2.09477	0.977818	0.288755	-0.107213	0.721659	0.404203	P13382	P13382	DNA polymerase alpha catalytic subunit A
SPT15	20.8314	21.4196	21.1379	21.2405	20.9336	21.0856	21.84	21.6901	21.4007	19.7938	19.7629	21.1576					+		27.288	7.49484	29	1950400	3947300	1195600	1034000	1899900	2005000	5149300	5740100	7011200	318090	316730	681390	0.0792143	0.0430342	1.13359	-0.513991	0.844376	0.891514	P13393	P13393	TATA-box-binding protein
STE12	17.6089	17.7364	17.4362	17.0017	16.5374	17.4467	17.3601	17.4775	17.4435	16.6174	17.3431	17.5828							5.8967	6.28228	10	181510	176930	161270	118080	267270	162670	198690	232450	237540	0	83601	95523	1.01582	0.598564	0.824769	0.166833	0.611262	0.412731	P13574	P13574	Protein STE12
PMR1	18.9349	19.2493	18.5582	18.6503	18.5218	18.7755	18.3416	18.5424	18.6148	17.1764	16.4663	16.1353						+	9.6218	6.62502	18	600050	753750	473230	367810	319540	165310	391370	476490	669660	0	0	0	0.551159	0.264925	0.895507	0.414545	2.49807	2.32151	P13586	P13586	Calcium-transporting ATPase 1
RSR1	18.3836	18.329	18.2306	18.2484	17.9703	18.1367	18.0799	18.156	18.0706	17.9527	18.1915	18.274					+		12.442	6.56067	20	348290	148640	340550	156090	130940	146210	508190	464200	863500	176200	224370	129210	0.995171	0.195964	1.81375	0.212221	0.75757	0.175011	P13856	P13856	Ras-related protein RSR1
INO4	15.6989	15.3162	15.6158	16.5456	16.4779	15.599	17.1103	16.9457	17.3795	16.7837	17.0315	16.5018					+	+	4.2997	5.78598	2	0	0	0	0	0	0	183900	176930	250080	0	0	0	0.952345	-0.663895	3.13323	-1.60154	2.51281	-1.2287	P13902	P13902	Protein INO4
RPL30	23.976	24.0851	23.8828	23.7222	23.6929	23.6018	23.7568	23.7558	23.6317	22.8426	22.9607	22.1361				+	+	+	214.2	8.19415	65	17428000	17126000	14882000	12167000	13523000	12393000	16490000	19735000	19114000	4560100	4879800	4076000	1.9633	0.308983	1.68738	0.266512	2.14258	1.33479	P14120	P14120	60S ribosomal protein L30
RPL3	26.0146	25.8824	26.008	26.2753	26.3136	26.28	25.9748	26.0027	26.0217	26.3527	26.3732	26.3788				+		+	323.31	8.96987	273	82079000	64865000	64913000	90391000	94107000	93404000	103200000	110690000	96541000	43632000	47481000	41677000	2.70319	-0.321308	0.280305	-0.0314267	3.10008	-0.399909	P14126	P14126	60S ribosomal protein L3
FBA1	20.7436	20.688	20.4509	20.5837	19.7243	19.6314	22.6511	22.931	22.448	22.1402	22.0239	22.0126					+	+	210.85	7.6925	41	967370	823700	845860	848960	457490	426790	12514000	13638000	13940000	1866200	1537300	1394900	0.959203	0.647727	3.60317	-2.04918	3.88328	-1.4314	P14540	P14540	Fructose-bisphosphate aldolase
KSS1;FUS3	14.6008	15.7955	16.0426	16.8147	16.7494	16.7245	17.1808	17.7293	17.5705	16.2315	16.6344	16.4986				+	+		1.7813	5.89489	1	0	0	0	0	0	0	179710	300760	304570	0	0	0	1.34551	-1.28323	1.88021	-2.01388	0.992772	-0.975178	P14681;P16892	P14681;P16892	Mitogen-activated protein kinase KSS1;Mitogen-activated protein kinase FUS3
GCN3	16.2495	16.2136	16.8348	15.5955	15.5192	16.2289	16.4159	16.8917	16.6671	16.5946	16.0759	16.0605							2.3404	5.8017	4	77910	0	118830	0	0	0	113640	170430	152610	0	0	0	1.0127	0.651429	0.390227	-0.225555	0.285455	0.188998	P14741	P14741	Translation initiation factor eIF-2B subunit alpha
SEC63	17.1427	16.0819	15.9081	16.7172	16.6511	15.7447	18.393	18.1062	18.1812	16.5914	16.4432	16.033					+		7.111	6.10616	7	0	0	0	0	0	0	498450	296120	482290	0	0	0	0.00431885	0.00656128	2.02417	-1.84922	0.0171494	0.0217164	P14906	P14906	Protein translocation protein SEC63
NSP1	18.5387	18.7438	17.8251	16.2233	16.1527	16.6799	17.7684	18.0819	17.4821	18.2388	17.8627	18.3026				+			32.002	6.46962	19	356740	593360	242710	0	125220	204940	351090	465400	319630	106080	79341	104050	2.47119	2.01725	0.837273	0.591722	0.308062	0.234526	P14907	P14907	Nucleoporin NSP1
HSC82;HSP82	20.0608	20.2537	19.9913	19.6163	19.3195	19.559	20.8176	20.613	20.545	20.3831	20.0983	20.256				+	+		239.66	7.12568	42	1245300	1713700	1001400	641200	456650	585300	1680300	1642100	1696600	922930	878620	892150	2.13359	0.603661	2.09628	-0.55658	0.561011	-0.143859	P15108;P02829	P15108;P02829	ATP-dependent molecular chaperone HSC82;ATP-dependent molecular chaperone HSP82
SEC23	20.5107	20.2575	20.3498	20.0044	20.1847	19.9893	20.5291	20.4554	20.519	20.8841	20.638	21.0186				+		+	58.536	7.24583	59	1628600	1289500	1506900	788730	1067000	937070	2625600	2451300	2874000	819690	751650	873160	1.49442	0.313229	0.762761	-0.128482	1.62168	-0.474231	P15303	P15303	Protein transport protein SEC23
SEC11	15.2024	16.3719	16.2041	17.3867	17.484	17.1438	14.4829	14.4633	14.4941	16.1574	16.4399	16.4204				+	+		6.7944	5.69846	3	0	0	0	169670	184630	145110	0	0	0	0	0	0	1.69141	-1.41203	1.77762	1.44606	0.476328	-0.413114	P15367	P15367	Signal peptidase complex catalytic subunit SEC11
NOP1	23.7803	23.7069	23.8243	24.3485	24.215	24.2839	23.7496	23.7031	23.7152	24.4709	24.5413	24.4939				+		+	157.83	8.341	126	16536000	13762000	17766000	21003000	20336000	21935000	21454000	23099000	23503000	13321000	13953000	12615000	3.23854	-0.511988	0.576603	0.0478268	4.27861	-0.731551	P15646	P15646	rRNA 2-O-methyltransferase fibrillarin
BGL2	14.4735	17.3716	17.2245	15.7407	15.6657	15.8786	16.0251	16.4586	16.5737	16.1301	16.001	15.6938							4.0578	5.5514	3	0	0	0	0	0	0	86675	126230	143050	0	0	0	0.249475	0.594859	0.00138622	0.0040671	0.164153	0.414906	P15703	P15703	Glucan 1,3-beta-glucosidase
HSP26	17.1101	18.024	16.7835	17.2027	16.7641	17.1534	17.8266	17.7904	17.4857	19.1557	19.0504	19.1585						+	5.6518	6.40309	11	109800	184440	89011	112770	81833	113380	234480	246600	208910	511010	394380	243190	0.268328	0.265826	0.437999	-0.394972	2.08472	-1.81565	P15992	P15992	Heat shock protein 26
VMA2	20.7601	20.8933	20.8487	16.8363	16.8913	17.2	22.6896	22.8997	22.6225	19.7009	20.3614	19.9637				+	+	+	203.58	7.59221	83	1377400	1386400	1130200	74537	66439	99546	9819900	11604000	12367000	336760	495640	345000	5.25696	3.85819	4.48748	-1.90319	1.86766	0.82538	P16140	P16140	V-type proton ATPase subunit B
RPB3	15.7494	14.3414	14.1317	19.166	18.9391	19.0981	21.1209	20.866	21.0603	21.2457	21.3546	21.8018				+	+	+	44.465	7.17447	36	0	0	0	222280	269470	233720	2785600	2808400	3225500	1828600	1795500	1774700	2.96791	-4.32692	3.58865	-6.27489	3.63567	-6.72654	P16370	P16370	DNA-directed RNA polymerase II subunit RPB3
PDA1	22.016	22.1751	21.9885	23.3429	23.1886	23.3188	22.6315	22.5594	22.4648	22.5953	22.6483	22.6547				+	+	+	145.55	7.97344	167	4889800	4413600	4807000	12851000	11794000	12843000	9940300	10365000	10515000	3690700	3934200	4022700	4.07467	-1.22353	2.54184	-0.492005	3.14154	-0.572915	P16387	P16387	Pyruvate dehydrogenase E1 component subunit alpha, mitochondrial
PDX1	19.8188	20.0014	19.7056	19.9391	19.7428	19.8741	20.1177	19.8644	19.989	20.1752	20.0154	20.1848						+	31.66	7.07368	29	857060	630250	585410	862910	752410	835080	1788400	1533800	1840300	750650	670840	742310	0.0327801	-0.0100733	0.586057	-0.148418	1.29858	-0.283213	P16451	P16451	Pyruvate dehydrogenase complex protein X component, mitochondrial
KAR2	24.682	24.6682	24.6794	23.7937	23.7843	23.8172	24.1919	24.1258	24.1138	23.5841	23.4757	23.6291				+	+	+	146.52	8.35282	183	34503000	27668000	35142000	12391000	12024000	12142000	24734000	24269000	27867000	4749400	4585500	5257600	6.88223	0.878115	4.56676	0.532694	4.7728	1.11357	P16474	P16474	78 kDa glucose-regulated protein homolog
YEF3	26.4001	26.3007	26.3786	26.0701	26.0641	26.0983	26.3867	26.3783	26.415	25.6505	25.701	25.667				+		+	323.31	9.00557	498	96883000	86233000	96306000	72394000	75280000	75781000	139120000	137380000	142140000	29896000	31527000	29998000	3.04044	0.282312	0.448129	-0.0335306	4.46772	0.686995	P16521	P16521	Elongation factor 3A
PFK1	15.1529	15.0739	14.8793	16.6728	16.6062	16.4538	17.1386	17.5634	17.9664	16.514	15.9734	16.9866				+	+	+	16.264	6.20254	8	208800	240770	238170	0	77896	0	218570	316540	293450	0	0	0	3.92012	-1.54225	3.24786	-2.52077	2.06077	-1.45598	P16861	P16861	ATP-dependent 6-phosphofructokinase subunit alpha
PFK2	18.4688	18.3032	18.4022	15.8742	15.8004	16.0498	14.4467	15.4985	14.458	15.7941	16.3616	16.8945				+	+	+	12.706	6.0498	9	461670	334670	198890	0	0	0	0	126220	0	0	0	0	5.02323	2.48326	3.28335	3.59031	2.5022	2.04131	P16862	P16862	ATP-dependent 6-phosphofructokinase subunit beta
RPL8A	18.2496	18.5375	18.5619	16.4475	17.7618	15.4814	19.6976	19.2293	19.0863	18.9806	18.6422	18.7633				+	+	+	5.7129	6.74957	13	347240	129600	456350	0	214580	0	1273200	1486900	1415100	109970	90198	94656	1.32112	1.8861	1.87268	-0.888062	1.1538	-0.345715	P17076	P17076	60S ribosomal protein L8-A
VMA1	17.3351	17.7124	18.0238	17.7752	17.7701	17.6311	20.1862	18.9018	18.6232	17.0749	15.6336	16.9164					+	+	96.478	6.62416	22	207670	246260	448110	97253	105460	89075	951780	900000	1163200	0	0	0	0.0592846	-0.0350297	1.38531	-1.54659	1.08479	1.14882	P17255	P17255	V-type proton ATPase catalytic subunit A;Endonuclease PI-SceI
HPR1	14.8188	16.3292	16.1606	16.0447	16.3789	15.8551	18.4099	18.2226	18.2061	16.9836	16.9289	17.8796					+	+	14.425	6.12613	6	0	0	0	0	0	0	290350	617900	428740	0	0	0	0.256219	-0.323394	2.18731	-2.51002	1.23447	-1.49455	P17629	P17629	THO complex subunit HPR1
PET9	22.7202	22.9558	22.7228	22.7939	23.0198	22.8321	23.2415	23.1487	23.1247	22.9678	22.9804	22.9923					+	+	41.436	7.99823	103	7067000	7792700	7226300	7539700	9229300	6819200	13765000	13641000	14313000	4382000	3470400	4347200	0.322502	-0.0823231	1.90968	-0.372058	1.08213	-0.180546	P18239	P18239	ADP,ATP carrier protein 2
SNF5	20.9082	21.0423	21.0589	19.4858	19.0652	19.3643	20.7912	20.9094	21.0039	17.0053	16.8366	16.538				+		+	147.41	7.22634	57	2440700	2241500	2352500	416960	296650	367510	2492300	2955700	3276400	0	0	0	3.65391	1.69804	0.581765	0.101619	5.08012	4.20984	P18480	P18480	SWI/SNF chromatin-remodeling complex subunit SNF5
CDC42	20.4382	20.2782	20.14	20.3012	20.1081	19.8406	20.964	20.4175	20.381	20.236	19.9882	20.4241							8.9865	7.21569	13	1258000	1003900	1040100	1132700	1007900	833090	3168300	2530300	2663400	605910	521830	667070	0.56495	0.202143	0.659912	-0.302062	0.171726	0.0693817	P19073	P19073	Cell division control protein 42
FAS2	19.8353	19.7313	20.3144	15.4783	15.9725	15.8519	18.7682	18.7954	19.013	17.9597	16.8585	16.513				+	+	+	23.885	6.68257	23	1241400	1062600	1149400	0	0	0	360930	528220	472190	0	0	0	4.24995	4.19277	2.31073	1.10143	2.42191	2.84991	P19097	P19097	Fatty acid synthase subunit alpha;Acyl carrier;3-oxoacyl-[acyl-carrier-protein] reductase;3-oxoacyl-[acyl-carrier-protein] synthase
KGD2	15.5939	16.9275	16.7713	18.8597	19.0835	18.5448	17.5096	17.9151	17.0782	16.6305	17.8237	15.6398				+	+		5.4475	6.33401	8	0	0	0	510530	609550	418360	189670	270930	158710	0	0	0	2.22778	-2.39844	1.0354	-1.07006	0.129246	-0.267098	P19262	P19262	Dihydrolipoyllysine-residue succinyltransferase component of 2-oxoglutarate dehydrogenase complex, mitochondrial
RGR1	17.7265	17.8118	17.5576	15.8508	15.4009	15.4052	18.1155	18.404	17.7706	16.6057	16.4794	16.5864				+		+	2.9234	6.26062	3	218200	187830	164410	0	0	0	375450	546500	329950	0	0	0	3.67608	2.14635	0.941545	-0.398056	3.76177	1.14143	P19263	P19263	Mediator of RNA polymerase II transcription subunit 14
MYO2	18.862	18.2915	19.1568	15.8475	15.7768	15.3771	19.7211	20.7596	20.1962	18.7023	18.2961	18.5546				+	+		34.548	6.89259	26	445470	269120	577630	0	0	0	2022000	2187300	1996600	126190	92054	92463	3.34587	3.10298	1.68192	-1.4555	0.37801	0.252444	P19524	P19524	Myosin-2
GAL11	18.7346	18.7984	18.3885	17.922	15.7735	18.2334	18.9619	18.9449	18.9772	15.7406	16.4544	16.7984					+	+	11.648	6.60693	19	358050	367040	295300	124820	0	156750	939660	879950	923490	0	0	0	0.783254	1.33087	1.18138	-0.32081	2.62681	2.30937	P19659	P19659	Mediator of RNA polymerase II transcription subunit 15
YAP1	16.781	17.1413	16.7825	16.9641	15.3242	15.7722	15.4835	15.1259	15.491	16.6785	15.5795	16.8619					+		5.0749	5.85607	5	112610	128890	114610	126590	0	0	83577	0	151630	0	0	0	0.809365	0.88144	3.07948	1.53477	0.560902	0.528327	P19880	P19880	AP-1-like transcription factor YAP1
HSP60	14.3479	16.23	16.0593	15.4023	15.296	15.0313	16.8213	16.9388	16.2718	16.8884	16.528	16.5183							1.9618	5.64604	2	0	0	0	0	0	0	150500	176090	116040	0	0	0	0.189477	0.302564	0.825582	-1.13153	0.83117	-1.09915	P19882	P19882	Heat shock protein 60, mitochondrial
ZRC1	20.3895	20.5822	20.1743	19.6903	19.3913	19.0199	19.2541	19.2069	19.2585	19.0664	19.8215	19.2877				+	+	+	116.73	6.97544	17	1657800	1645900	1510300	600110	496170	381630	582210	607660	658960	217940	642580	448810	1.95652	1.01482	3.18161	1.14218	1.75978	0.990137	P20107	P20107	Zinc/cadmium resistance protein
SRP54	16.2104	15.4138	18.9942	15.3743	15.6933	16.3495	18.413	17.8719	17.8712	16.9513	16.7403	16.451							9.0676	6.24381	9	0	0	298780	0	0	0	630000	321730	502640	0	0	0	0.402659	1.06711	0.463213	-1.17923	0.0497133	0.158604	P20424	P20424	Signal recognition particle subunit SRP54
RPB4	14.4617	16.4695	15.2262	15.7681	14.9482	16.2555	19.8501	19.723	19.7493	19.8407	20.1847	20.0842					+	+	10.425	6.77392	10	0	0	0	0	0	0	1208400	1504100	1707200	541210	398820	581950	0.144295	-0.271467	2.76845	-4.38833	2.84286	-4.65073	P20433	P20433	DNA-directed RNA polymerase II subunit RPB4
RPB5	18.9209	19.041	18.7628	19.2717	18.4921	19.3967	20.0308	19.9542	19.8122	19.9947	20.07	19.8405					+	+	169.57	7.0465	38	564430	379030	494450	584980	288000	642000	2086700	2263600	2129000	426450	695400	575780	0.188787	-0.145234	3.24207	-1.02412	3.26453	-1.06013	P20434	P20434	DNA-directed RNA polymerases I, II, and III subunit RPABC1
RPB8	18.8606	19.2201	18.9264	19.3315	19.2434	19.1419	20.134	20.134	20.6415	19.7533	19.535	19.3932					+	+	36.67	7.05953	29	181300	606230	192900	705630	687140	725530	1834600	1840300	3211500	596660	407300	480120	0.894429	-0.236575	2.52355	-1.30078	1.66813	-0.55813	P20436	P20436	DNA-directed RNA polymerases I, II, and III subunit RPABC3
DBP3	19.1462	19.4558	18.8933	15.0297	16.2739	16.2778	18.8365	15.7781	18.6885	16.611	16.8039	15.7268				+		+	9.1229	6.44129	7	815960	605320	810020	0	0	0	263120	0	267960	0	0	0	2.75161	3.30463	0.622918	1.39739	2.78049	2.78452	P20447	P20447	ATP-dependent RNA helicase DBP3
HCA4	19.4743	20.3475	19.9882	19.6686	19.6123	19.5405	20.0988	19.989	20.0092	18.896	16.4597	18.3374						+	122.59	7.0216	43	754970	1278500	1221100	718190	645340	569740	1803100	1655600	1536700	197990	0	128380	0.572443	0.329512	0.138356	-0.095686	1.22909	2.03893	P20448	P20448	ATP-dependent RNA helicase HCA4
SAR1	18.8088	18.6053	18.6725	16.3434	16.1794	17.26	18.3566	18.591	18.3922	19.5765	19.7839	19.6843				+	+	+	5.425	6.59491	15	486520	381950	458200	0	0	0	323800	410790	374500	464870	541960	492080	2.45111	2.10126	1.239	0.248926	3.50687	-0.986013	P20606	P20606	Small COPII coat GTPase SAR1
KGD1	15.4442	16.5796	16.3037	18.7481	18.8179	19.267	17.5476	17.5715	17.5656	16.5443	16.3922	16.4867				+	+		11.986	6.34626	11	0	0	0	480480	714120	652270	119050	124260	129320	0	0	0	2.76945	-2.83516	1.87978	-1.45237	0.456957	-0.365216	P20967	P20967	2-oxoglutarate dehydrogenase, mitochondrial
OLE1	21.7265	21.1658	21.7444	20.8324	21.1942	20.8134	21.4062	21.4365	21.3187	20.828	18.7451	20.5758				+			119.14	7.48041	63	4428000	2841500	4595200	1804800	2308900	1422800	3830600	3619500	4124100	595430	105910	551400	1.23996	0.598848	0.338731	0.158376	1.02799	1.49589	P21147	P21147	Acyl-CoA desaturase 1
ACE2	17.3762	16.845	16.4162	16.2498	16.2018	15.892	16.8391	17.6332	17.1271	15.8268	15.6667	15.8805				+		+	7.3272	5.81107	4	0	0	0	0	0	0	152370	284940	209930	0	0	0	1.20004	0.764571	0.37094	-0.320651	1.72515	1.08781	P21192	P21192	Metallothionein expression activator
PWP1	21.0199	20.982	21.1174	20.9656	20.8899	20.943	21.1274	21.0319	21.0196	21.173	21.075	21.3046							278.84	7.40093	72	2254100	1998700	2779200	1598900	1272900	1596100	3018200	3011100	3384400	1463600	1339400	1456400	1.08941	0.10694	0.139118	-0.0198517	0.863483	-0.1444	P21304	P21304	Periodic tryptophan protein 1
REB1	27.4849	27.3673	27.5785	27.8073	27.791	27.8134	27.5295	27.6087	27.568	27.6978	27.773	27.8078				+		+	323.31	9.42221	604	229230000	184510000	249400000	251040000	238240000	256000000	308770000	278450000	302310000	99502000	122040000	124190000	2.22194	-0.327054	0.634697	-0.0918395	1.82309	-0.282687	P21538	P21538	DNA-binding protein REB1
CBP3	15.6218	15.6425	16.687	16.272	17.1896	15.8666	16.5946	16.5539	16.7623	16.5797	16.4281	17.3006							3.4336	5.62994	2	0	0	0	0	0	0	128630	134860	163030	0	0	0	0.364248	-0.45897	0.848819	-0.653178	0.821811	-0.785657	P21560	P21560	Protein CBP3, mitochondrial
VPS1	23.0294	22.9909	23.0183	22.6868	22.6155	22.7251	21.2062	21.3231	21.2004	21.5851	21.4904	21.7014				+	+	+	183.93	7.79203	122	10033000	8832800	10137000	6175500	6364300	6981100	3399900	3512800	3425100	1051700	999900	1036100	3.23093	0.337065	5.74044	1.76965	4.66533	1.42057	P21576	P21576	Vacuolar protein sorting-associated protein 1
SDH2	16.1098	16.7489	15.4597	17.6846	16.9381	17.3576	17.413	17.544	17.4703	18.0015	18.1701	17.9532				+	+	+	12.708	6.25741	10	0	0	0	187360	113590	151160	203740	404840	345440	130610	150120	122060	1.32761	-1.22068	1.66641	-1.36967	2.16237	-1.93547	P21801	P21801	Succinate dehydrogenase [ubiquinone] iron-sulfur subunit, mitochondrial
SEC62	18.2362	17.8412	18.3467	17.7175	17.4531	17.3343	17.8457	17.6827	17.6244	15.9791	15.8207	15.2097				+	+	+	1.832	6.36438	8	308770	209370	338910	213400	180710	165600	306160	294890	296330	0	0	0	1.54588	0.639736	1.1919	0.423765	3.0396	2.47154	P21825	P21825	Translocation protein SEC62
SNF2	21.499	20.4047	21.6052	17.596	17.5404	17.5183	21.3171	21.0991	21.2985	17.386	17.2435	16.6022				+		+	166.96	7.24704	48	2595300	2804700	3109900	203310	197460	192890	2791000	2624500	3143000	0	0	0	3.14863	3.61804	0.0610191	-0.0685978	3.07955	4.0924	P22082	P22082	Transcription regulatory protein SNF2
CHC1	15.7402	16.2617	16.5889	17.2509	15.8139	14.9763	18.7296	19.4032	18.873	18.3771	15.1485	17.0564					+		16.38	6.4727	14	0	0	0	132730	167890	123960	811490	1063000	573850	96715	0	0	0.0922026	0.183255	3.02446	-2.80497	0.274851	-0.663734	P22137	P22137	Clathrin heavy chain
RPA135	21.774	21.8093	21.6689	20.8294	20.7988	20.8787	21.8667	21.7171	21.7878	21.0853	21.2488	21.2377				+		+	246.52	7.57086	99	4158300	3106800	3902500	1415700	1561900	1640400	6028400	6221500	6463000	706260	1012900	1009500	4.34463	0.91508	0.262865	-0.0397854	2.93814	0.560155	P22138	P22138	DNA-directed RNA polymerase I subunit RPA135
GAS1	14.5815	15.7857	16.0917	20.5833	20.3796	20.5852	20.6231	20.7944	20.6522	20.4966	19.9701	20.2606				+	+	+	39.971	7.18164	35	0	0	0	1180200	1064300	1185500	3103700	3209600	3442600	793870	661890	551060	3.37908	-5.02974	3.44379	-5.20362	3.21594	-4.75618	P22146	P22146	1,3-beta-glucanosyltransferase GAS1
XRN1	18.4229	18.5699	18.532	18.3561	18.4441	18.4286	18.3342	18.5585	18.6742	15.3145	16.5437	16.8471						+	12.026	6.56819	15	506770	494280	548940	174030	190460	192700	431470	551490	609810	0	0	0	0.88869	0.0986525	0.0440366	-0.0140762	2.07254	2.27316	P22147	P22147	5-3 exoribonuclease 1
MSN1	19.2697	18.5494	19.5476	18.2647	18.3647	18.4166	21.7886	21.9995	21.9073	16.6941	16.9988	15.6447				+	+	+	163.77	7.2852	30	657140	249070	668710	227040	247540	255320	5104800	5851700	6022600	0	0	0	1.20867	0.773557	3.10009	-2.77622	2.2105	2.67638	P22148	P22148	Protein MSN1
SSA4	18.464	19.1614	18.0016	18.3054	18.2081	18.2788	18.5514	18.3564	18.6693	18.8977	18.9984	18.9526							4.4042	6.65997	10	475940	658000	250700	288750	274580	309200	344090	557640	656240	243650	267190	244570	0.340014	0.278231	0.0157986	0.0166416	0.530041	-0.407241	P22202	P22202	Heat shock protein SSA4
DBF2	17.6268	17.7534	18.048	15.8875	15.7883	15.9414	17.363	17.5656	17.7348	17.144	16.7891	17.5323				+		+	22.361	6.13663	7	211260	316340	395900	0	0	0	119180	155000	172020	0	0	0	3.89348	1.93697	0.706414	0.254913	1.23769	0.654257	P22204;P32328	P22204	Cell cycle protein kinase DBF2
SEC22	16.3213	16.705	15.6058	15.8622	14.8929	16.1575	15.1103	15.23	15.1192	22.5032	21.9462	21.213					+	+	1.9233	6.8926	4	344220	229450	349580	0	0	0	0	0	0	3294300	2289800	1301600	0.501322	0.573183	1.50745	1.05751	3.48736	-5.67676	P22214	P22214	Protein transport protein SEC22
TRX1	14.5066	15.9174	16.5442	18.3399	18.5801	18.7871	15.7636	14.3169	15.77	18.6859	18.5459	18.6309				+		+	3.1881	6.26661	4	0	0	0	325250	407400	450750	0	0	0	232360	215660	216150	2.0398	-2.91298	0.183883	0.372519	2.09744	-2.96483	P22217	P22217	Thioredoxin-1
RET1	20.293	20.4989	20.2937	19.6948	20.0618	20.0991	20.1879	20.0773	20.3512	16.9367	15.5844	15.765				+		+	77.782	7.08863	49	1561700	1425600	1494400	541450	715940	623380	1820800	1972500	2108400	0	0	0	1.31444	0.409962	0.676562	0.156404	3.23952	4.26649	P22276	P22276	DNA-directed RNA polymerase III subunit RPC2
RFA1	15.1201	16.4828	15.7402	14.9748	15.8635	16.2223	17.7828	17.2658	17.1073	15.7454	17.4756	16.963					+		3.4262	5.86092	5	0	0	0	0	0	0	188900	403060	134010	0	0	0	0.0603567	0.0941779	1.64929	-1.60424	0.663422	-0.946961	P22336	P22336	Replication factor A protein 1
SAN1	15.9941	16.0856	16.3174	15.9368	16.0809	15.872	18.0309	17.6192	17.6749	17.6155	15.705	16.495					+		12.887	5.97705	4	0	0	0	0	0	0	273650	243670	431200	0	0	0	0.671605	0.169144	3.28533	-1.64266	0.348753	-0.472789	P22470	P22470	Protein SAN1
SIN3	19.4732	19.5493	19.3309	19.2342	17.9565	18.6643	20.7159	20.4693	20.2068	15.8647	16.9052	15.0059					+	+	163.37	6.97225	41	693630	893870	679210	467770	149890	373620	2628800	1951700	1542700	0	0	0	1.04306	0.83282	2.49332	-1.01286	2.50855	3.52587	P22579	P22579	Transcriptional regulatory protein SIN3
SPA2	21.3579	20.9778	20.8297	18.6018	19.1266	17.5713	19.5051	19.3862	19.818	19.7348	19.1078	19.0336				+	+	+	63.008	7.075	51	2347500	2623300	2988200	274250	413390	88029	749980	702870	928580	387430	182790	198940	2.25244	2.62186	2.72907	1.48535	2.5322	1.76303	P23201	P23201	Protein SPA2
RPS1B	23.2364	23.3817	23.1609	23.2928	23.3613	23.3067	22.9122	22.9101	22.8883	23.0666	23.2689	23.0313					+		7.2391	8.04763	27	10427000	10012000	10135000	11287000	12091000	11153000	10819000	11484000	12247000	3819200	4461200	3658100	0.373109	-0.0606041	2.26235	0.356148	0.629236	0.137423	P23248	P23248	40S ribosomal protein S1-B
TAF2	24.3107	24.0034	23.8162	20.0625	23.2956	19.7057	23.8188	24.6241	24.5673	23.439	23.4611	23.5188				+		+	39.123	8.21333	42	16205000	11091000	901010	262550	16768000	207500	26974000	29975000	30353000	9903000	10583000	10207000	1.23335	3.02216	0.421305	-0.293296	1.75753	0.570451	P23255	P23255	Transcription initiation factor TFIID subunit 2
YCK2	17.5676	17.1654	17.6163	17.5718	17.5964	17.0066	18.016	17.9211	17.5091	17.0515	17.6869	17.6036							136.49	6.35145	13	194250	131060	204260	192890	199580	131940	344500	347880	273580	0	119570	106650	0.0859978	0.0581487	0.800086	-0.365665	0.00319902	0.00240008	P23292	P23292	Casein kinase I homolog 2
HXT2	19.117	18.6505	18.6673	18.9984	19.2479	19.0836	18.428	18.7378	18.8089	21.1657	20.3621	21.1645						+	22.375	6.84394	19	294840	186170	219460	268890	325160	288690	237690	313010	349260	1454800	1529100	1514300	0.815319	-0.2984	0.327909	0.15337	2.6043	-2.08583	P23585	P23585	High-affinity glucose transporter HXT2
MIR1	20.0026	20.0638	19.9852	16.1522	16.146	15.8033	19.9863	20.2506	20.072	19.9281	20.1747	20.0013				+			71.93	7.00548	25	1572300	1350000	1415500	0	0	0	1067000	1726700	1581300	447600	526700	439940	5.34233	3.98341	0.453846	-0.0857379	0.0802047	-0.0174796	P23641	P23641	Mitochondrial phosphate carrier protein;Mitochondrial phosphate carrier protein, N-terminally processed
TOM40	16.0297	17.9205	17.2772	18.5907	18.5855	18.914	18.3841	18.0226	18.4719	16.5878	16.4363	16.7938				+			5.2533	6.48582	10	0	129700	94678	415740	435100	506730	478560	463800	536390	0	0	0	1.34053	-1.62091	0.998341	-1.21706	0.344722	0.469821	P23644	P23644	Mitochondrial import receptor subunit TOM40
RPL24B	19.1775	19.4085	19.0137	19.1075	18.9687	19.1703	19.1077	19.1021	19.1701	18.5102	18.633	18.2338						+	2.9781	6.82708	10	511830	535620	464490	482760	461890	536760	1012000	1035900	1157400	178590	198860	139430	0.38365	0.117729	0.248924	0.0732854	1.96721	0.740917	P24000	P24000	60S ribosomal protein L24-B
SSD1	16.146	15.5269	15.9119	18.2497	17.7692	17.7823	18.6156	17.7621	18.2163	15.1126	14.9444	16.0078				+	+		25.251	6.33319	14	0	0	0	249790	123710	86855	631470	548330	513550	0	0	0	3.0053	-2.07213	2.8037	-2.33642	0.603334	0.506658	P24276	P24276	Protein SSD1
MCM3	20.2016	20.4931	20.4045	18.9846	18.1484	19.0805	19.7055	19.6308	19.5606	16.8839	16.7358	15.794				+	+	+	23.157	6.95189	33	1703600	1648000	1347200	256960	144490	279210	1263700	1264000	1044100	0	0	0	2.21026	1.62853	2.8055	0.734045	3.42085	3.89512	P24279	P24279	DNA replication licensing factor MCM3
DBP2	18.4481	18.1112	22.456	19.8403	19.5176	19.8288	18.828	21.5409	21.5782	19.6661	19.1122	19.1437							12.987	7.34676	18	269620	190340	2889100	924500	816460	1069000	604800	6059000	8688100	149060	327550	233830	0.0134905	-0.0570933	0.229845	-0.977272	0.0923736	0.364457	P24783	P24783	ATP-dependent RNA helicase DBP2
CAD1	14.4624	15.8943	15.3416	16.2167	15.7937	15.065	15.5596	15.8124	16.263	16.1052	15.9482	17.4781							4.5481	5.4129	2	0	0	0	0	0	0	62769	80656	115340	0	0	0	0.356747	-0.459033	0.624732	-0.645562	0.93298	-1.27776	P24813	P24813	AP-1-like transcription activator YAP2
LCB1	18.4403	18.4565	18.2893	15.8676	15.7247	15.8398	18.6363	18.387	18.1489	15.8934	15.734	16.9232				+		+	39.66	6.37707	13	414970	367270	352070	0	0	0	432740	454620	361070	0	0	0	5.52052	2.5847	0.0101098	0.00461706	2.37751	2.21183	P25045	P25045	Serine palmitoyltransferase 1
NAP1	16.6144	15.891	15.7166	18.5691	18.8075	17.9915	17.5524	17.8148	15.2231	17.5618	17.4213	16.6599				+		+	29.175	6.2058	12	0	0	0	576500	454610	284090	113650	177370	0	0	0	0	2.53959	-2.38204	0.382284	-0.789428	1.35781	-1.14034	P25293	P25293	Nucleosome assembly protein
SIS1	17.7436	17.6103	17.3386	19.0167	18.4576	19.0158	18.7217	18.8344	18.6628	18.8141	19.1606	18.6863				+	+	+	19.358	6.68064	24	184210	149740	141440	591440	405980	594390	628430	734740	680300	214360	278750	189600	2.33666	-1.26584	3.08988	-1.17544	2.69262	-1.32283	P25294	P25294	Protein SIS1
PHO84	16.0506	15.4519	15.7133	15.7991	14.9821	15.2217	19.5648	19.5701	19.382	17.0121	16.8654	16.9328					+	+	12.92	6.49163	11	0	0	0	0	0	0	1011500	1062100	1028300	0	0	0	0.608291	0.404322	4.47334	-3.76702	2.59173	-1.19812	P25297	P25297	Inorganic phosphate transporter PHO84
SWI4	16.7525	15.4243	17.3527	15.0632	15.7613	16.6696	17.9224	17.8568	18.0024	16.7513	16.6016	16.1113					+		61.676	6.16403	8	110410	137670	170160	0	0	0	322860	332710	385100	0	0	0	0.388869	0.678486	1.16658	-1.41734	0.0119547	0.0217857	P25302	P25302	Regulatory protein SWI4
SCJ1	21.3259	21.2199	20.9264	19.9166	19.3571	19.7562	16.7427	17.9665	18.3613	18.2757	17.5526	17.2698				+	+	+	45.322	7.02894	36	2378800	2321500	2335600	982600	454950	1173500	90268	255130	378000	140360	101830	76910	2.71183	1.48071	2.6383	3.46719	3.36802	3.45797	P25303	P25303	DnaJ-related protein SCJ1
CDC10	19.6505	15.8127	19.6193	19.6188	19.732	19.5208	19.1132	19.2827	19.2434	17.0216	16.875	15.4764							11.975	6.84308	15	574030	0	571080	733590	611720	705960	1011700	1061200	1698300	0	0	0	0.422337	-1.26301	0.267214	-0.852263	0.627151	1.90318	P25342	P25342	Cell division control protein 10
RVS161	15.1297	15.0844	15.2651	15.8354	15.1397	14.5377	16.8509	16.7588	17.1408	16.2078	16.0519	16.0703					+	+	2.6297	5.71685	3	0	0	0	0	0	0	153620	155440	211950	0	0	0	0.00977672	-0.0112467	3.79718	-1.75711	3.69118	-0.950284	P25343	P25343	Reduced viability upon starvation protein 161
YCP4	17.4828	17.587	15.237	17.9188	17.7758	17.5604	19.3607	19.2825	19.0151	15.5787	15.4158	17.1556					+		6.586	6.55262	8	183170	175550	0	245350	226010	193700	874960	893810	777050	0	0	0	0.564089	-0.982732	1.46922	-2.45049	0.310051	0.718919	P25349	P25349	Flavoprotein-like protein YCP4
SNT1	16.727	16.3802	17.1292	15.2194	16.5958	15.9575	17.9118	17.6058	17.7226	16.1671	16.0108	16.2512					+	+	4.7871	6.03495	3	0	0	120800	0	0	0	262570	231750	468630	0	0	0	0.84193	0.821205	1.89049	-1.00129	1.24289	0.602405	P25357	P25357	Probable DNA-binding protein SNT1
RNQ1	20.2728	20.2929	20.153	20.7555	20.7028	20.5418	21.1474	21.2407	21.1716	20.9404	20.8598	20.8704				+	+	+	126.14	7.58256	75	1602200	1899300	1682800	2844000	2715300	2402500	6005400	5838300	7035600	2262700	2059500	1895900	2.27268	-0.427132	4.27723	-0.947053	3.68077	-0.650647	P25367	P25367	[PIN+] prion protein RNQ1
CHA1	20.9023	20.9815	20.5745	21.0029	20.995	20.9815	21.429	21.5117	21.3178	19.7383	18.8523	19.9138					+	+	157.22	7.41644	71	2280000	1718700	1427000	2166400	1905700	1631600	4896600	4231200	5043800	234260	223670	329410	0.626672	-0.173692	1.92904	-0.600057	1.70057	1.31797	P25379	P25379	Catabolic L-serine/threonine dehydratase;L-serine dehydratase;L-threonine dehydratase
RPS2	23.366	23.3062	23.2613	23.1544	23.5179	23.2064	23.3142	23.2359	23.4963	23.1396	23.3226	23.2086							74.187	8.09614	64	11916000	10963000	10641000	6890900	14364000	13801000	14817000	10171000	18538000	3633100	5601100	3438500	0.0535864	0.0182718	0.172028	-0.0376809	0.643779	0.087525	P25443	P25443	40S ribosomal protein S2
PUP3	14.4215	16.2878	15.6334	16.6625	14.4518	16.4206	15.8339	16.1802	15.762	17.2423	17.0982	17.6115						+	1.8182	5.41701	1	0	0	0	0	0	0	78939	101650	80630	0	0	0	0.168922	-0.397376	0.353645	-0.477781	1.52128	-1.86975	P25451	P25451	Proteasome subunit beta type-3
YDJ1	22.1285	21.8421	22.1948	22.5327	22.5026	22.4069	21.9707	22.0482	22.1002	23.2282	23.2209	23.3059				+		+	71.114	7.88032	120	5136100	3447100	5143800	7232800	6841300	6704200	6052300	7146400	7648200	6751800	6951200	6858200	1.68568	-0.4256	0.0460791	0.0154336	3.3681	-1.19653	P25491	P25491	Mitochondrial protein import protein MAS5
SGF29	16.6848	16.8301	16.3346	14.5377	15.8797	16.2072	16.2652	16.7659	16.2456	16.3464	16.1921	16.8812							3.505	5.82332	7	105350	103880	84019	0	0	0	102360	156200	113950	0	0	0	0.946307	1.07498	0.352818	0.190971	0.218436	0.143273	P25554	P25554	SAGA-associated factor 29
SRO9	22.0183	21.9416	21.947	21.6277	21.6072	21.5455	21.9569	21.8332	21.8795	21.6853	21.8962	21.9004				+			323.31	7.64694	68	4597300	3785200	4114400	2993500	3182300	1820800	4329300	6229100	7152800	1893000	2323100	1934200	3.37139	0.375526	0.838927	0.0790933	0.877594	0.141713	P25567	P25567	RNA-binding protein SRO9
SPB1	18.0555	18.3775	18.5129	15.9528	16.3454	14.9812	18.1879	18.3567	18.128	17.694	17.555	16.3245				+		+	54.214	6.35959	10	241140	257320	333120	0	0	0	463370	516130	477580	0	0	0	2.40481	2.5555	0.235809	0.0911255	1.15966	1.12413	P25582	P25582	27S pre-rRNA (guanosine(2922)-2-O)-methyltransferase
KRR1	15.9712	16.3098	14.89	16.4143	16.1308	16.9058	15.2146	15.3373	14.312	18.5529	18.8634	18.5025						+	6.7434	6.07533	6	0	0	0	71087	132990	0	0	107630	203010	225590	125340	323760	0.717446	-0.760003	0.647745	0.768991	2.56027	-2.91598	P25586	P25586	KRR1 small subunit processome component
ILV6	20.5746	20.54	20.8264	16.2016	14.8979	15.1039	18.002	18.4207	18.1481	19.4622	19.5895	19.7324				+	+	+	138.99	6.87716	23	2086800	1483800	2157500	0	0	0	147670	212880	184400	455730	404730	402990	3.64852	5.24585	4.06339	2.45675	3.03969	1.05228	P25605	P25605	Acetolactate synthase small subunit, mitochondrial
SYP1	15.6676	17.2753	16.2126	14.9798	16.8334	16.3254	16.7134	16.4124	16.2579	16.9705	16.8233	17.5478							18.518	5.57617	4	0	0	0	0	0	0	139660	122260	114930	0	0	0	0.176982	0.338997	0.0534289	-0.0761058	0.629578	-0.728738	P25623	P25623	Suppressor of yeast profilin deletion
RSC6	21.5269	21.6056	21.3217	21.1686	21.2908	21.3405	22.384	22.4565	22.4534	16.419	16.2655	17.6573					+	+	111.85	7.61709	61	2465500	2829000	2689300	1263900	1400800	1182900	8619900	10460000	10498000	0	0	0	1.03662	0.218103	3.37601	-0.94658	3.33009	4.70413	P25632	P25632	Chromatin structure-remodeling complex protein RSC6
PWP2	20.5406	21.367	20.8187	18.7554	18.3455	18.6693	20.5141	19.7238	20.4716	19.2525	18.6916	18.3499				+		+	31.866	7.12005	41	2096500	2351200	2138000	239470	183350	228330	1529800	1776800	1986300	293800	191300	169350	2.97742	2.31874	0.886682	0.672266	2.40796	2.14409	P25635	P25635	Periodic tryptophan protein 2
PAT1	16.9613	15.9305	16.1183	16.7716	16.6668	16.7596	14.3001	16.1016	15.3302	17.631	17.4912	17.7173						+	4.8658	5.62907	4	0	0	0	112380	101780	111530	0	99991	0	0	0	0	0.549787	-0.395911	0.829784	1.09278	1.77164	-1.27645	P25644	P25644	DNA topoisomerase 2-associated protein PAT1
CDC39	23.1451	23.2738	23.2282	20.7214	20.7698	20.6891	22.4196	22.2061	22.3586	22.3214	22.472	19.4189				+	+		323.31	7.78796	134	11906000	11001000	11185000	674500	767740	777310	5522700	6023800	6492900	3140500	3406900	472000	6.21865	2.48895	3.56177	0.887599	0.84606	1.81159	P25655	P25655	General negative regulator of transcription subunit 1
CDC48	19.0649	19.1734	18.9572	16.8979	15.0213	15.8482	19.4804	19.3906	19.5159	17.7394	17.6009	16.3075				+	+	+	39.345	6.68445	23	393440	293010	420430	0	0	0	1115100	1310200	1303400	0	0	0	2.34332	3.14272	2.26303	-0.39711	1.79891	1.84923	P25694	P25694	Cell division control protein 48
MSH1	16.1352	15.9055	16.1407	15.1021	16.2497	14.33	15.6533	15.4231	16.2402	17.7989	17.6611	16.1689							2.8301	5.38256	1	0	0	0	0	0	0	74393	58306	108600	0	0	0	0.671597	0.833225	0.492135	0.288237	1.0225	-1.14915	P25846	P25846	DNA mismatch repair protein MSH1, mitochondrial
MSH2	18.4584	18.8116	18.5066	16.3194	15.7697	16.1529	15.3221	15.1326	15.1259	16.4021	16.2485	15.7943				+	+	+	15.157	6.27807	5	373960	397260	379450	0	0	0	264740	337830	143730	0	0	0	3.66354	2.51154	4.92363	3.39869	3.47954	2.44393	P25847	P25847	DNA mismatch repair protein MSH2
RPL5	23.4549	23.1592	23.4408	24.8563	24.9098	24.849	23.9308	23.8776	23.96	23.8004	23.8874	23.6129				+	+	+	149.48	8.35297	72	12782000	10604000	10856000	34694000	35989000	34245000	26026000	23368000	25129000	3756100	3906700	4050000	3.99343	-1.52008	2.34448	-0.571162	1.52407	-0.415276	P26321	P26321	60S ribosomal protein L5
UGA3	17.3944	15.0303	17.1262	15.8438	14.2429	15.3515	18.4635	18.8575	18.2975	16.2648	16.1096	15.863					+		3.7529	6.20333	4	0	0	0	0	0	0	537410	715630	344090	0	0	0	0.707361	1.37091	1.24053	-2.02254	0.226392	0.43784	P26370	P26370	Transcriptional activator protein UGA3
RPS5	24.7155	24.8963	24.661	25.046	24.8684	24.912	24.7541	24.677	24.654	24.3321	24.4564	24.195						+	202.44	8.54423	91	31233000	29963000	17332000	16904000	53751000	36764000	27021000	27798000	77291000	11835000	9715800	10520000	0.971953	-0.184523	0.333972	0.0625858	1.84392	0.429794	P26783	P26783	40S ribosomal protein S5
RPL16A	25.1898	25.2765	25.1949	24.3988	24.3898	24.4164	24.5177	24.5253	24.4257	24.0277	24.1523	24.0992				+	+	+	115.18	8.48718	94	37954000	37151000	39387000	21119000	21480000	21973000	30999000	34149000	32357000	10469000	10003000	9985200	5.01982	0.818748	4.16985	0.730839	4.79453	1.12733	P26784	P26784	60S ribosomal protein L16-A
RPL16B	24.821	24.8317	24.7077	24.2337	24.1131	23.9914	24.2708	24.2129	24.2161	24.3452	24.2925	24.1767				+	+	+	122.96	8.40405	79	29856000	27111000	27233000	18759000	17601000	17572000	27322000	24732000	29141000	11657000	12109000	10442000	2.95494	0.67407	3.64201	0.553516	2.89809	0.515345	P26785	P26785	60S ribosomal protein L16-B
RPS7A	22.3277	22.3304	22.2645	23.0734	23.1105	23.0711	23.0321	22.9525	22.9272	21.8667	21.8838	21.8898				+	+	+	52.123	7.97091	48	4038100	3323900	4099000	4602600	7314000	6703400	20262000	9821100	30895000	814780	844690	803210	5.19382	-0.77749	4.187	-0.663107	4.33525	0.427425	P26786	P26786	40S ribosomal protein S7-A
NSR1	23.0257	22.5966	22.9556	22.1477	22.5047	22.0816	22.5358	22.3985	22.8501	22.7864	22.5996	22.945				+			323.31	7.88076	80	8388700	5640600	10106000	3639100	4810400	3609700	9091900	7896200	10462000	3999600	3767700	4577900	1.51919	0.614634	0.632194	0.264504	0.189444	0.082304	P27476	P27476	Nuclear localization sequence-binding protein
SPT5	24.9255	24.9885	24.9616	25.7517	25.669	25.7307	26.0573	26.0683	25.9161	27.0486	27.0077	27.1076				+	+	+	323.31	8.89522	461	31249000	28951000	35914000	59458000	47978000	56599000	92389000	94761000	98746000	79918000	77947000	81727000	4.79276	-0.758586	4.44837	-1.05535	6.36942	-2.09612	P27692	P27692	Transcription elongation factor SPT5
MIG1	15.2879	15.9791	15.7536	14.3307	16.0762	15.1335	18.1917	18.1029	18.0973	15.8937	15.7343	17.0183					+		7.9479	6.07733	7	0	0	0	0	0	0	389480	394650	410810	0	0	0	0.381263	0.493409	3.5498	-2.45707	0.527028	-0.54189	P27705	P27705	Regulatory protein MIG1
PEP3	17.6995	17.2394	16.8567	16.1475	15.2702	16.8505	15.1171	14.4362	14.4309	15.9618	15.8032	16.0029					+	+	4.5421	5.6761	2	265980	111160	97210	0	0	0	0	0	0	0	0	0	1.06683	1.17578	2.83756	2.60382	2.2291	1.34263	P27801	P27801	Vacuolar membrane protein PEP3
RPB9	18.4233	18.7274	18.7035	18.9454	18.9347	19.252	20.4235	20.419	20.3576	20.0839	20.1597	20.1113				+	+	+	75.017	7.04096	38	294960	324910	366960	419450	532580	672360	2166800	2313000	2310800	517510	557520	511620	1.39229	-0.425943	4.23586	-1.7819	3.93735	-1.50022	P27999	P27999	DNA-directed RNA polymerase II subunit RPB9
RPC19	19.9306	20.3016	19.7876	15.3488	15.051	16.2848	20.2075	19.3511	19.7996	17.1064	16.9607	14.9558				+		+	37.033	6.84344	8	949950	1165200	826750	0	0	0	1597900	955200	1478300	0	0	0	3.41966	4.44508	0.309256	0.220533	2.17368	3.66566	P28000	P28000	DNA-directed RNA polymerases I and III subunit RPAC2
GAR1	21.6503	21.4187	21.6912	21.7035	21.7606	21.7064	20.9217	20.9353	21.0138	21.5641	21.5751	21.5033					+		21.571	7.52345	30	3083800	2329800	3325400	3875600	4099300	3974000	2840100	1697600	3453100	1584400	1611400	1502400	0.720248	-0.136738	2.66682	0.629807	0.169027	0.0392628	P28007	P28007	H/ACA ribonucleoprotein complex subunit 1
URA7	16.4976	16.8142	17.3079	15.1315	16.7778	16.0163	16.9752	14.5524	17.2233	16.1003	15.9432	16.3678						+	3.8927	5.87626	5	92529	102740	164950	0	0	0	167450	0	224400	0	0	0	0.779851	0.897982	0.284095	0.622903	1.29539	0.736112	P28274	P28274	CTP synthase 1
LAC1	18.6161	18.7354	18.3661	18.399	17.9182	18.1549	18.0829	18.3662	18.0806	17.1157	17.2953	17.1512					+	+	5.144	6.5152	12	631510	561250	671510	177370	129280	151560	187010	245430	210700	96477	116480	96337	1.10691	0.415167	1.28643	0.395953	3.4662	1.38513	P28496	P28496	Sphingosine N-acyltransferase LAC1
KIP2	16.9666	16.8089	17.3205	16.8428	16.2088	16.2946	14.4195	16.2579	16.9886	15.0629	14.8941	16.318						+	3.4266	5.76906	4	128070	102370	166410	0	0	0	0	0	190720	0	0	0	1.09853	0.58324	0.665266	1.14334	1.56047	1.60699	P28743	P28743	Kinesin-like protein KIP2
IDH1	15.6648	16.1915	15.7281	16.279	15.9389	15.457	17.2452	16.937	17.5205	17.4185	16.3089	17.7113					+	+	34.835	5.93728	4	0	0	0	0	0	0	201910	175870	275760	97070	0	114910	0.0350894	-0.0301377	2.3577	-1.37274	1.31305	-1.28473	P28834	P28834	Isocitrate dehydrogenase [NAD] subunit 1, mitochondrial
BRF1	15.3376	16.2552	14.8347	16.0114	16.2187	14.8097	17.7713	17.2336	17.1661	16.4618	16.259	16.9486					+	+	13.226	5.85882	5	0	0	0	0	0	0	290770	216010	215700	0	0	0	0.12336	-0.204113	1.85715	-1.91454	1.0964	-1.08065	P29056	P29056	Transcription factor IIIB 70 kDa subunit
BMH1;BMH2	19.5901	19.682	19.4299	19.8069	19.9697	19.8664	20.368	20.3906	20.0765	19.8307	20.036	19.9651				+	+	+	32.192	7.12054	39	529530	510060	451680	403730	494590	443510	3067200	3089700	2643200	423260	486300	656200	1.63442	-0.31373	2.32497	-0.711087	1.7776	-0.37665	P29311;P34730	P29311;P34730	Protein BMH1;Protein BMH2
RPL8B	26.1161	26.0192	26.246	25.812	25.8911	25.8633	25.5214	25.4934	25.6367	25.6752	25.6865	25.7025				+	+	+	234.87	8.84536	204	78131000	71504000	87618000	49503000	54752000	51574000	68645000	71377000	80213000	28881000	29272000	28944000	1.75608	0.271659	2.72778	0.576609	2.57243	0.439039	P29453	P29453	60S ribosomal protein L8-B
PAP1	17.304	17.5616	17.5561	16.2887	17.0676	17.4414	17.9184	17.3679	17.6589	16.4125	16.8908	16.2912						+	8.0709	6.25161	11	126880	135240	153630	0	108480	139850	416050	303270	401500	0	0	0	0.705868	0.54133	0.411318	-0.174499	2.02155	0.942417	P29468	P29468	Poly(A) polymerase
MCM2	21.1405	21.3276	21.0885	17.5026	17.324	17.2142	20.3491	20.2388	20.2123	17.0372	16.2322	16.7588				+	+	+	57.421	7.10168	60	2514500	2263700	2389400	153830	138260	127480	1610400	1715800	1725100	0	0	0	5.37869	3.8386	3.40524	0.918839	4.27638	4.50946	P29469	P29469	DNA replication licensing factor MCM2
MCM5	21.2536	21.5395	21.3998	15.454	17.8806	17.1928	19.7327	20.281	19.8522	16.386	16.7007	16.4921				+	+	+	31.957	7.11647	39	2931000	2903500	2970900	0	134440	83039	1290700	1583900	1178300	0	0	0	2.48061	4.55518	2.82843	1.4423	5.6017	4.87137	P29496	P29496	Minichromosome maintenance protein 5
RIF1	17.24	17.6951	17.5126	14.8088	15.3764	15.4152	19.467	19.3582	18.8069	16.8493	16.4335	16.3784				+	+	+	42.707	6.50568	14	81553	107870	93562	0	0	0	1094900	864300	961640	0	0	0	3.19103	2.28246	2.68229	-1.72814	2.02104	0.92885	P29539	P29539	Telomere length regulator protein RIF1
CAM1	15.2584	15.9108	15.8032	15.4123	14.7253	16.5217	16.8243	16.8158	16.9511	16.585	16.3195	16.881					+	+	7.142	5.69753	3	0	0	0	0	0	0	150820	161690	185820	0	0	0	0.0647737	0.104376	2.36735	-1.20623	1.65083	-0.937703	P29547	P29547	Elongation factor 1-gamma 1
MCM4	21.2719	21.4362	21.2344	20.3704	20.2931	20.0089	20.7009	20.8979	20.8421	16.4724	16.8231	16.1347				+	+	+	106.18	7.27131	59	3168800	3207300	3441700	746220	708740	536370	1731300	2918100	2218200	0	0	0	3.00572	1.09001	2.37556	0.50052	4.69203	4.83744	P30665	P30665	DNA replication licensing factor MCM4
NAM7	18.6471	18.8483	19.1496	18.4684	18.2141	18.619	18.6519	19.1103	20.0286	18.3932	18.334	18.0272						+	28.49	6.80238	26	576600	527920	674310	174180	148550	195680	1173200	920810	1703300	92529	90825	66339	1.12129	0.447826	0.371734	-0.381941	1.56769	0.630204	P30771	P30771	ATP-dependent helicase NAM7
FUN30	17.9887	18.6861	18.3591	16.5151	15.3343	15.5997	18.7085	17.9186	18.4327	16.9703	16.0754	15.8631				+		+	32.123	6.3978	8	325350	200310	220300	0	0	0	827560	426160	499560	0	0	0	2.45253	2.52828	0.00926605	-0.00863838	2.17839	2.04172	P31380	P31380	ATP-dependent helicase FUN30
PMT2	17.1808	17.1232	17.4287	15.5962	16.4471	16.9866	17.1298	16.4739	17.1705	16.2309	15.8032	16.7627						+	1.9314	5.99332	1	142590	117380	204430	0	0	0	172670	141530	206140	0	0	0	1.01798	0.900968	0.583119	0.319523	1.54044	0.978632	P31382	P31382	Dolichyl-phosphate-mannose--protein mannosyltransferase 2
CCR4	21.1723	21.3408	21.474	17.5309	17.3148	17.4134	20.0961	20.3406	19.9931	17.4911	17.5095	18.0742				+	+	+	117.82	7.12694	54	2552800	2486500	3100600	149880	131250	139820	1298000	1666400	1585200	81599	84517	118120	5.46927	3.90935	3.03252	1.18575	4.18299	3.63741	P31384	P31384	Glucose-repressible alcohol dehydrogenase transcriptional effector
EFT1	23.5948	23.5785	23.4908	24.035	23.9494	24.0034	24.0918	24.0388	24.0111	22.9819	23.1154	23.1135				+	+	+	323.31	8.29579	226	13413000	13340000	13513000	17564000	19061000	17888000	28729000	30773000	31782000	3683800	4132300	3717600	3.38087	-0.441217	3.60063	-0.492494	3.04637	0.484434	P32324	P32324	Elongation factor 2
MOT1	21.1724	21.3223	21.2779	21.6698	21.6912	21.6345	22.188	22.2099	22.2717	15.9618	16.7046	16.4729				+	+	+	256.37	7.59959	101	1704500	1468000	1789300	3225000	2673500	2563300	8615900	8255700	9477500	0	0	0	2.99772	-0.407622	4.3381	-0.965654	4.58081	4.87775	P32333	P32333	TATA-binding protein-associated factor MOT1
RME1	16.052	15.8433	16.02	16.9784	15.5198	16.242	18.2827	17.7348	18.027	16.8531	16.4142	17.3219					+	+	5.7087	6.05473	4	0	0	0	0	0	0	191660	439860	502820	0	0	0	0.256638	-0.274974	3.55042	-2.04306	1.52442	-0.891282	P32338	P32338	Zinc finger protein RME1
VMA6	15.4558	15.1175	16.085	18.3439	18.1428	18.5082	17.6621	18.2058	17.7742	16.566	17.2648	17.9027				+	+	+	37.952	6.30673	14	0	0	0	254180	229060	437590	498350	335610	271600	0	0	0	3.10789	-2.77887	2.67985	-2.32792	1.61663	-1.69174	P32366	P32366	V-type proton ATPase subunit d
SAC1	21.0655	20.9316	20.8859	18.1271	17.0438	18.4059	19.501	19.8682	19.726	17.4071	17.8468	16.8379				+	+	+	57.964	7.00753	49	2350700	1980200	2190300	156290	92969	195880	842310	1066800	1299900	0	0	0	2.75095	3.10207	3.34022	1.26259	3.57433	3.5971	P32368	P32368	Phosphoinositide phosphatase SAC1
ARP2	15.7104	15.8791	15.7335	18.4347	18.459	18.9106	18.5581	18.2771	18.7327	17.9825	16.7799	17.1538				+	+	+	7.83	6.47368	9	0	0	0	209150	216360	294400	762220	684370	809800	0	0	0	4.18251	-2.8271	4.3664	-2.7483	1.88489	-1.53104	P32381	P32381	Actin-related protein 2
MET4	16.6739	15.2716	15.6646	16.2364	16.9146	15.6744	22.0296	22.0254	22.1374	16.9276	17.0964	18.0281					+	+	152.59	7.26283	21	0	0	0	0	0	0	5588100	5866300	6861500	0	0	0	0.29877	-0.405085	3.91296	-6.19407	1.28578	-1.48066	P32389	P32389	Transcriptional activator of sulfur metabolism MET4
RIM1	21.6424	21.6881	21.6396	21.7565	21.729	21.6672	21.7835	21.8057	21.7216	21.3708	21.5062	21.5953					+	+	40.493	7.62763	37	3085200	2845600	3093700	3285900	3227300	3103600	6379200	6994600	6939400	1095000	1204400	1172500	0.925287	-0.0608565	1.73023	-0.113585	1.16256	0.165937	P32445	P32445	Single-stranded DNA-binding protein RIM1, mitochondrial
CDC3	18.9024	19.4149	18.8857	19.4918	19.4652	19.4849	20.2377	19.7979	19.9455	18.028	18.0957	18.4495					+	+	36.205	6.95445	41	431060	631330	441400	823550	750210	732390	1786800	1532700	1607000	79549	85261	102950	1.11701	-0.412987	1.89037	-0.926072	1.80421	0.876544	P32457	P32457	Cell division control protein 3
HXT1	16.4715	16.6949	14.9237	15.6706	16.1658	16.9217	17.4071	17.2127	16.7881	17.2405	17.9725	16.3548							1.8528	5.78159	3	0	0	0	0	0	0	225890	212900	165980	0	0	0	0.122258	-0.222655	0.87866	-1.1059	0.730094	-1.15919	P32465	P32465	Low-affinity glucose transporter HXT1
HXT3	22.4399	22.2055	22.3755	20.1556	18.3975	18.703	21.9458	22.0172	22.034	18.1068	16.2958	17.8223				+	+	+	89.557	7.53845	48	5797900	5080000	5709700	1004200	244930	301170	5151400	5527700	5733200	0	0	0	2.39822	3.25491	1.9828	0.341263	3.01807	4.93196	P32466;P40441;P43581;P54862;P40885;P40886;P13181;P32467	P32466	Low-affinity glucose transporter HXT3
CDC12	18.9174	18.5877	18.7453	19.5873	19.7902	19.7582	20.1644	20.1462	20.2072	18.7538	18.4101	19.4781				+	+		106.8	7.00022	37	390690	277240	357480	778250	1226300	868810	1755600	1907500	1853100	173540	139860	277060	2.96421	-0.961767	3.90219	-1.42243	0.147704	-0.130517	P32468	P32468	Cell division control protein 12
EFB1	15.7698	17.3746	16.6811	18.0534	18.1722	17.8709	17.8968	18.0303	18.3056	16.4489	17.7663	15.995				+	+		46.615	6.34889	7	0	151510	106830	269340	297480	240200	317180	375250	475170	0	0	0	1.40315	-1.42363	1.42434	-1.46903	0.0631443	-0.128209	P32471	P32471	Elongation factor 1-beta
PDB1	21.589	21.6745	21.6025	22.9923	22.8762	22.7042	21.8148	21.826	21.9082	21.8336	21.809	21.9259				+	+	+	42.555	7.74557	49	4172200	3761400	4112200	9328400	7918100	6783000	4564500	5135000	5582700	1262100	1268100	1775300	3.82971	-1.23561	2.3416	-0.227658	2.20928	-0.234208	P32473	P32473	Pyruvate dehydrogenase E1 component subunit beta, mitochondrial
HIR1	15.4459	14.5992	15.7012	16.9138	15.595	17.0333	16.7792	17.0173	16.9896	17.9029	15.9354	15.7203					+		10.953	5.71848	3	0	0	0	0	0	0	146180	185930	190860	0	0	0	1.04538	-1.26524	2.10082	-1.67992	0.758697	-1.27078	P32479	P32479	Protein HIR1
HIR2	16.1973	15.9949	15.081	17.025	16.8494	17.0945	20.3318	20.2902	20.4671	16.0925	15.6602	16.2068				+	+		23.972	6.75234	14	0	0	0	0	0	0	740650	4165600	747580	0	0	0	1.60759	-1.23189	3.72743	-4.6053	0.235724	-0.228766	P32480	P32480	Protein HIR2
GCD11	16.1955	16.4501	16.5338	17.086	16.9616	15.657	18.4043	18.7745	18.788	15.8204	16.1476	16.24					+		9.8598	6.30404	7	0	0	0	161200	73673	0	281260	327970	1169800	0	0	0	0.138227	-0.175093	3.81965	-2.26249	0.928614	0.323798	P32481	P32481	Eukaryotic translation initiation factor 2 subunit gamma
KRE6	17.2254	17.1821	17.2166	15.6533	17.0232	15.5157	17.5278	14.9888	16.6583	16.3024	17.3893	17.6954							3.4533	6.02119	7	154160	133390	155760	0	0	0	244680	0	152600	0	95068	114340	1.11757	1.14398	0.475287	0.816407	0.0650765	0.0790323	P32486	P32486	Beta-glucan synthesis-associated protein KRE6
ALP1;LYP1	17.7304	16.924	17.9039	15.5125	15.5775	15.1338	16.5062	16.6081	16.8249	16.3352	16.1809	15.8062				+	+	+	2.5337	5.99877	3	273290	105360	232270	0	0	0	99471	130440	156330	0	0	0	2.5037	2.11152	1.29431	0.873051	1.84564	1.412	P38971;P32487	P38971;P32487	Basic amino-acid permease;Lysine-specific permease
MYO4	18.8223	18.8123	18.7477	18.2461	17.512	18.2544	18.6187	18.3815	18.4163	15.9055	15.7462	15.2437				+	+	+	97.196	6.5575	15	633030	489720	385590	293800	85319	296440	494830	441220	489930	0	0	0	1.48077	0.789892	1.84607	0.321899	4.02247	3.16226	P32492	P32492	Myosin-4
NGG1	19.0686	18.7076	19.0576	15.1318	15.4354	15.2039	18.6272	18.2141	18.2675	15.3482	15.1826	16.1726				+	+	+	15.143	6.45679	11	740940	155470	837640	0	0	0	335430	313120	480160	0	0	0	4.79151	3.68759	1.51243	0.575022	3.29758	3.3768	P32494	P32494	Chromatin-remodeling complexes subunit NGG1
NHP2	20.9784	20.149	20.5543	20.1756	20.3008	20.2836	19.3069	19.2783	19.4394	20.4846	20.3302	20.3942					+		5.4231	7.14808	12	1840500	1228200	1836700	1363700	1814400	1590500	759320	933040	1106200	571330	485280	534210	0.562028	0.307225	2.12096	1.21904	0.257257	0.157546	P32495	P32495	H/ACA ribonucleoprotein complex subunit 2
NIP1	18.7692	18.9947	18.8979	18.4015	19.0054	18.6698	18.7927	18.9757	18.8466	16.2685	16.1134	16.5163						+	70.825	6.67671	18	424740	448600	492490	342600	462100	419690	616010	808540	735470	0	0	0	0.45022	0.195068	0.0639056	0.0156021	4.36922	2.58788	P32497	P32497	Eukaryotic translation initiation factor 3 subunit C
CBF2	17.0673	16.2403	17.6112	15.2017	15.0513	16.3818	17.3311	17.9953	17.2148	16.609	16.4577	15.4949				+			30.931	6.06311	6	101580	0	150550	0	0	0	468360	270920	165030	0	0	0	1.15883	1.42801	0.507082	-0.540823	0.67344	0.785732	P32504	P32504	Centromere DNA-binding protein complex CBF3 subunit A
PAN1	14.8704	15.0352	14.3947	17.4414	17.3577	15.3464	18.6113	18.5683	18.7085	15.597	15.4343	16.7261				+	+	+	19.398	6.32147	17	0	0	0	97916	93988	0	600600	635140	668800	0	0	0	1.2846	-1.9484	4.404	-3.86263	1.20541	-1.15238	P32521	P32521	Actin cytoskeleton-regulatory complex protein PAN1
ZUO1	15.5393	16.9271	15.8193	18.1103	18.0671	18.2244	17.5385	15.9321	17.6102	16.8168	16.6679	16.8909				+			3.0544	6.11388	4	0	0	0	415730	334180	381560	81104	0	87233	0	0	0	2.05747	-2.03871	0.602514	-0.931692	0.745821	-0.696605	P32527	P32527	Zuotin
SPT16	18.653	19.1957	18.9486	20.0219	20.4119	20.1616	20.191	20.3444	19.888	16.9801	16.833	16.1564				+	+	+	150.46	7.01582	48	389860	340350	288190	916570	1154400	893180	2353500	2209900	1824600	0	0	0	2.54564	-1.26605	2.37236	-1.20868	2.80041	2.27593	P32558	P32558	FACT complex subunit SPT16
RPD3	18.8264	18.463	18.498	19.0742	19.2135	19.0571	19.6745	19.5072	19.7108	18.8717	18.9718	18.8736				+	+	+	98.719	6.89916	31	434890	245360	348610	505890	558840	510540	1494000	1502900	1721600	197960	217330	190090	1.83642	-0.519127	2.84942	-1.03499	1.2097	-0.309878	P32561	P32561	Histone deacetylase RPD3
VPH1	17.2345	17.7559	17.7141	19.3968	18.9625	19.7614	17.9149	18.3032	18.4123	16.2524	16.0971	17.1356				+	+	+	53.93	6.61699	31	71571	91595	101450	577280	526640	859340	403530	736710	771740	0	0	0	2.49704	-1.80539	1.33327	-0.641958	1.37601	1.07317	P32563	P32563	V-type proton ATPase subunit a, vacuolar isoform
SRP40	20.5558	20.4143	20.5823	16.3757	18.0639	14.2788	18.6727	17.9107	19.5252	17.2225	17.0782	17.1277				+	+	+	54.253	6.81682	12	1681100	1340600	1694400	0	116570	0	523690	373900	828370	0	0	0	1.75713	4.27803	1.74385	1.8146	6.02708	3.37469	P32583	P32583	Suppressor protein SRP40
PUB1	15.7149	15.1558	16.284	15.3437	15.1218	15.7185	14.536	16.4716	14.547	18.6366	18.5921	18.6264						+	1.8416	5.82323	3	0	0	0	0	0	0	0	0	0	227510	207770	230340	0.36608	0.323543	0.300529	0.533365	3.0546	-2.90014	P32588	P32588	Nuclear and cytoplasmic polyadenylated RNA-binding protein PUB1
SSE1	15.1202	16.3565	16.0699	14.2797	16.3064	15.6677	16.0558	16.4732	16.0837	17.2147	17.0703	17.051						+	4.0975	5.5023	3	0	0	0	0	0	0	88536	127510	101860	0	0	0	0.240899	0.430912	0.37522	-0.355361	1.54377	-1.26317	P32589	P32589	Heat shock protein homolog SSE1
SWI3	21.7171	21.8787	21.2914	17.3702	16.8685	18.6221	20.9784	20.6272	20.1006	17.1388	16.9935	16.4106				+	+	+	55.513	7.23228	49	3459300	3666100	3275100	160480	113050	386800	1906800	1737900	2366500	0	0	0	2.72488	4.0088	1.57481	1.06032	4.14201	4.78143	P32591	P32591	SWI/SNF complex subunit SWI3
STH1	22.859	22.9212	22.4851	22.4646	22.2157	22.2468	23.8222	23.817	23.9052	20.4241	20.0272	19.9111				+	+	+	323.31	8.03019	171	6687300	6221700	6193400	4220200	3673500	3592200	21633000	25235000	28644000	408560	355560	337790	1.32907	0.446049	2.84818	-1.09305	3.66203	2.6343	P32597	P32597	Nuclear protein STH1/NPS1
GLC7	18.6839	18.6324	18.6768	19.9221	19.8905	20.1993	19.6789	19.6848	19.8319	20.8789	18.7472	17.2745				+	+		15.663	7.00877	29	449820	454370	599050	1050500	1095100	1291400	1394400	1493900	1787000	476830	111270	0	3.75622	-1.33962	4.45951	-1.06753	0.104081	-0.302476	P32598	P32598	Serine/threonine-protein phosphatase PP1-2
VMA8	16.6915	15.8874	14.8397	15.7146	15.2651	16.3107	16.6869	16.5008	16.7271	16.5043	16.3518	16.215							1.7346	5.62961	3	0	0	0	0	0	0	137120	129980	159110	0	0	0	0.0231946	0.0427364	0.701996	-0.832045	0.434874	-0.550851	P32610	P32610	V-type proton ATPase subunit D
	18.2042	18.163	17.6931	17.6426	17.5113	17.9223	17.6198	18.0079	17.5567	17.3601	17.2173	16.3155						+	75.93	6.37508	13	216180	187330	242950	222090	207680	275930	294970	407730	316970	0	0	0	0.737823	0.328065	0.604864	0.29195	1.34941	1.05581	P32618	P32618	Uncharacterized protein YEL043W
UTR2	17.2775	17.0364	17.2627	15.664	14.1914	15.6404	17.8417	17.6594	18.1047	16.3105	16.1558	15.533				+	+	+	3.6069	6.16152	3	157070	117560	157520	0	0	0	299470	313370	405520	0	0	0	1.83169	2.0269	1.95912	-0.676414	2.05284	1.19241	P32623	P32623	Probable glycosidase CRH2
ANP1	13.9234	14.3949	16.7708	17.0074	17.0405	16.5582	16.2441	15.7702	16.2488	16.4101	16.2565	16.7105							3.4058	5.5598	3	0	0	0	130440	135760	96702	0	0	0	0	0	0	0.962452	-1.83901	0.518873	-1.058	0.735168	-1.42933	P32629	P32629	Mannan polymerase II complex ANP1 subunit
ECM32	15.9446	16.5872	16.9377	16.3048	15.6393	16.1172	16.412	16.238	16.5417	15.6348	15.4725	17.7175							12.937	5.76116	6	0	87786	127620	0	0	0	113330	108330	139910	0	0	0	0.596743	0.469376	0.110318	0.0926158	0.0988879	0.21488	P32644	P32644	Putative ATP-dependent RNA helicase ECM32
CHD1	18.5668	19.0103	18.6141	15.6368	15.5883	15.8453	18.7864	18.779	18.82	16.8014	16.6523	16.8212				+		+	10.237	6.50228	11	423440	344790	526780	0	0	0	569660	621550	692660	0	0	0	4.33227	3.04028	0.17375	-0.0647494	3.70966	1.97211	P32657	P32657	Chromo domain-containing protein 1
NRP1	21.4152	21.4135	21.4098	19.4978	19.6352	19.5408	19.7166	19.6313	20.0674	20.8611	20.915	20.8373				+	+	+	74.89	7.25261	49	3730300	3526400	4292200	473970	531430	491440	728520	754570	1151500	702100	802780	704800	5.86158	1.85492	3.56519	1.60777	4.71358	0.541718	P32770	P32770	Asparagine-rich protein
MGM101	16.4262	16.187	14.9629	19.2421	18.736	19.2338	19.2086	19.1136	18.8602	17.7991	17.6613	17.6242				+	+	+	21.637	6.60406	15	0	0	0	571610	390620	548530	833250	847990	826510	0	0	0	2.57551	-3.21192	2.63255	-3.20212	1.80095	-1.83616	P32787	P32787	Mitochondrial genome maintenance protein MGM101
SLA1	14.9613	15.3991	16.1884	16.112	16.2349	15.7293	17.4568	17.462	17.1539	16.911	16.7632	16.0184					+	+	2.7277	5.84581	2	0	0	0	0	0	0	231340	251300	218510	0	0	0	0.58208	-0.509107	2.10497	-1.84129	1.08755	-1.04791	P32790	P32790	Actin cytoskeleton-regulatory complex protein SLA1
FRE1	17.9588	17.9918	18.0447	15.8409	15.5608	16.2417	16.7649	16.3522	16.0977	17.7066	17.5678	15.2326				+	+		2.9808	6.05189	5	254770	232410	274890	0	0	0	144740	117260	102850	0	0	0	3.35325	2.11729	2.90482	1.59356	0.655344	1.16279	P32791	P32791	Ferric/cupric reductase transmembrane component 1
YME1	18.7151	18.6605	18.8863	15.7254	16.0403	15.4809	18.3988	18.6167	18.3773	16.1157	15.9588	15.4151				+	+	+	34.221	6.44926	17	547370	264450	475920	0	0	0	499200	668710	357910	0	0	0	4.16466	3.00512	1.32488	0.289719	3.71004	2.9241	P32795	P32795	Mitochondrial inner membrane i-AAA protease supercomplex subunit YME1
CDC13	21.1274	20.987	20.906	20.8416	20.6196	20.5763	21.0821	21.0513	20.9976	15.3372	15.1715	18.0612				+		+	170.2	7.31437	81	2482400	2001100	2156800	1130700	1086200	1120000	3706400	3293300	3646700	0	0	0	1.45481	0.327623	0.205784	-0.0368633	2.16481	4.81682	P32797	P32797	Cell division control protein 13
COT1	17.2397	17.5848	17.3049	16.9195	17.3699	16.7553	14.973	15.1056	14.9824	15.518	15.3544	16.8649					+	+	2.9747	5.95367	5	154760	175280	164610	122730	170590	110850	0	0	0	0	0	0	0.786851	0.36156	4.48776	2.3561	1.39295	1.46403	P32798	P32798	Cobalt uptake protein COT1
YKU70	24.1276	24.0522	24.1162	24.8539	24.7555	24.7374	23.5846	23.8388	23.7356	18.1396	18.0056	15.4737				+	+	+	323.31	8.30499	228	15851000	14239000	16220000	35544000	33406000	31974000	16978000	19139000	18479000	0	0	0	4.03272	-0.683556	2.09217	0.378981	2.8668	6.89238	P32807	P32807	ATP-dependent DNA helicase II subunit 1
NPL6	20.9026	21.1315	21.0158	20.6909	20.8412	20.6698	22.4714	22.3395	22.3762	19.4224	19.8929	20.1373				+	+	+	125.25	7.59211	68	1675200	1745900	2033900	1061100	1131400	1065200	9074900	9555400	10797000	216410	344180	393350	1.52888	0.282649	4.24545	-1.37911	2.25948	1.19909	P32832	P32832	Chromatin structure-remodeling complex subunit RSC7
ORC2	16.9196	17.8671	17.0219	16.2361	15.7668	15.2039	18.6946	18.4995	18.1623	16.9544	16.807	17.2786				+	+		30.526	6.31037	12	62369	180080	68067	0	0	0	593090	617690	522220	0	0	0	1.6521	1.53395	1.60294	-1.18258	0.316945	0.256254	P32833	P32833	Origin recognition complex subunit 2
GSP1;GSP2	21.7443	21.6774	21.6554	20.9248	21.1416	21.0048	21.4718	21.569	21.4482	21.6116	21.7199	21.6793				+	+		23.861	7.55008	41	4443600	3677900	3889700	1562800	1603600	1673400	4264800	5064500	4879700	1398600	1581000	1448700	3.20495	0.668624	1.89694	0.195999	0.206222	0.0220763	P32835;P32836	P32835;P32836	GTP-binding nuclear protein GSP1/CNR1;GTP-binding nuclear protein GSP2/CNR2
UGP1	16.0786	15.1848	15.7096	17.1814	17.2037	17.411	18.2398	17.9731	17.8382	17.7336	17.3656	17.6902				+	+	+	24.986	6.28108	9	0	0	0	147160	152040	174640	402320	360650	343690	120770	95699	113250	2.40211	-1.60768	2.93535	-2.35935	2.61763	-1.93876	P32861	P32861	UTP--glucose-1-phosphate uridylyltransferase
SSO1;SSO2	14.7134	16.8728	14.1863	15.4777	15.6502	16.1212	16.2908	16.8256	16.6723	15.576	15.413	16.5718							1.7712	5.7219	2	0	0	0	0	0	0	104200	162800	260110	0	0	0	0.22836	-0.492235	0.732824	-1.33878	0.26509	-0.596151	P32867;P39926	P32867;P39926	Protein SSO1;Protein SSO2
DRS1	18.2097	18.6447	18.3439	18.0157	16.1656	17.9211	15.9178	16.6534	15.9237	17.3642	17.2215	19.0542					+		5.5537	6.17852	7	285960	461530	427500	171190	0	162260	0	0	0	0	0	0	0.772737	1.03193	2.8977	2.23447	0.35935	0.519472	P32892	P32892	ATP-dependent RNA helicase DRS1
PDC2	24.9242	25.1245	25.2827	22.8665	24.0566	23.4634	25.3498	25.2816	25.2679	27.3503	24.7198	22.4606				+			173.28	8.43805	57	2795000	2818900	3049600	247660	453950	326880	3934700	4560300	5181400	80877000	85203000	84741000	1.99648	1.64833	0.821388	-0.189288	0.0656315	0.266892	P32896	P32896	Protein PDC2
IMP3	20.0457	19.8071	19.9446	15.2017	15.4003	15.8257	19.4743	19.5612	19.6347	16.664	16.5133	15.8128				+	+	+	9.9978	6.7608	16	1403500	1379200	1530000	0	0	0	394690	541140	516560	0	0	0	4.64903	4.45653	1.96995	0.375696	3.73129	3.60242	P32899	P32899	U3 small nucleolar ribonucleoprotein protein IMP3
PTR2	16.7325	16.3166	16.0154	16.1159	15.1218	16.6913	17.3032	16.9939	17.1355	19.1233	19.0005	17.0093					+	+	2.9238	5.78126	3	0	0	0	0	0	0	210200	182940	211170	0	0	0	0.306357	0.378482	1.59934	-0.789398	1.32272	-2.0229	P32901	P32901	Peptide transporter PTR2
SMC1	18.5784	18.7717	18.9139	15.8214	16.0443	17.2835	18.8518	18.556	18.9061	15.912	15.7528	15.8822				+		+	34.306	6.50224	15	385420	244260	709760	0	0	0	601670	582480	654980	0	0	0	2.15587	2.37157	0.0387137	-0.0166365	4.93206	2.9056	P32908	P32908	Structural maintenance of chromosomes protein 1
SPT4	17.5208	17.0316	17.2474	17.8748	17.594	17.7724	18.1737	18.3614	18.4371	18.3245	18.557	17.5663				+	+	+	24.657	6.62552	13	187980	119400	158100	384530	368820	445190	564530	682390	806880	181820	218460	103880	1.37112	-0.480467	2.54811	-1.05748	1.25208	-0.88268	P32914	P32914	Transcription elongation factor SPT4
SEC61	15.5976	16.0527	15.2113	16.6841	15.7472	16.1978	17.4374	17.2562	17.281	17.0974	16.9517	17.0315					+	+	2.9799	5.84033	4	0	0	0	0	0	0	149380	257360	285620	0	0	0	0.743199	-0.589163	2.61803	-1.70433	2.32906	-1.40635	P32915	P32915	Protein transport protein SEC61
SRP101	17.8173	18.2112	17.7459	17.2743	16.6177	16.5199	18.385	18.314	18.7844	15.9808	15.8224	15.5497				+	+	+	15.344	6.36466	7	274100	129840	301620	0	0	0	481420	558840	569750	0	0	0	1.80607	1.12084	1.29711	-0.569688	3.43561	2.14049	P32916	P32916	Signal recognition particle receptor subunit alpha homolog
YPT7	19.6514	19.7718	19.764	19.0492	18.9617	19.1575	19.3355	19.2266	19.0684	19.2962	19.3393	19.4067				+	+	+	44.857	6.91107	35	1273900	1257800	1355500	466740	329340	373620	868870	877560	747330	174450	241240	182000	3.21528	0.672951	2.40616	0.51888	2.78566	0.381683	P32939	P32939	GTP-binding protein YPT7
MRT4	14.466	16.3263	14.9925	19.0805	18.7822	18.8654	18.2401	18.497	18.5885	17.1194	16.9739	17.1894				+	+	+	36.713	6.48101	16	0	0	0	574480	242140	538920	454670	588390	628440	0	0	0	2.54052	-3.64777	2.31441	-3.18029	1.51929	-1.83265	P33201	P33201	Ribosome assembly factor MRT4
RPT1	17.8548	18.064	17.7927	17.1203	18.1062	17.3103	18.2565	17.8226	17.9987	15.6513	15.4892	16.6488						+	16.693	6.40451	13	185820	195540	184940	113020	227670	130480	404820	507940	587920	0	0	0	0.554457	0.391621	0.334886	-0.122054	2.21881	1.97407	P33299	P33299	26S protease regulatory subunit 7 homolog
PDR5	19.3768	19.2582	19.0487	20.4926	20.1528	20.1879	20.5689	20.5747	20.6852	19.8056	19.599	19.8267				+	+	+	104.75	7.16343	46	402450	340700	324340	1078500	981660	894430	2800600	3080700	3305600	572660	404150	383330	2.72133	-1.04988	3.74619	-1.38171	1.89377	-0.515914	P33302;Q04182;P51533	P33302	Pleiotropic ABC efflux transporter of multiple drugs
CBF5	22.6602	22.8926	22.9773	22.2906	22.5195	22.3443	22.1988	22.2082	22.2529	22.7543	22.7487	22.7781				+	+		172.72	7.85676	108	6955900	6437600	6889300	4931900	6231800	5350000	7151200	8261100	8362000	3434200	3851600	4048700	1.75923	0.458579	2.53347	0.623395	0.364016	0.0830123	P33322	P33322	H/ACA ribonucleoprotein complex subunit 4
SLC1	18.7284	18.784	19.0805	16.1923	17.2132	17.4114	18.4289	18.3622	18.3021	17.2758	17.1321	16.2581				+	+	+	7.675	6.5125	9	245480	227480	318540	0	0	0	699700	790940	786930	82162	0	103320	2.09354	1.92533	1.91089	0.499898	2.37756	1.97564	P33333	P33333	Probable 1-acyl-sn-glycerol-3-phosphate acyltransferase
SLA2	15.7891	15.5029	16.7154	17.5331	17.5921	17.7864	17.8066	17.7556	17.9012	16.7402	16.5904	15.9836				+	+		31.514	6.22935	9	0	0	0	100270	107410	127890	349600	476950	533620	0	0	0	1.92296	-1.63474	2.10597	-1.81869	0.430423	-0.435648	P33338	P33338	Protein SLA2
RPS1A	25.6361	25.5392	25.7585	25.5838	25.6802	25.6145	25.4299	25.3977	25.4398	25.5633	25.5261	25.5539					+		164.37	8.76081	174	50221000	44941000	58798000	49177000	52919000	50695000	57989000	62347000	64938000	28106000	27965000	28413000	0.094783	0.0184453	1.57732	0.222167	0.683388	0.0968291	P33442	P33442	40S ribosomal protein S1-A
SOF1	18.1782	17.975	17.8831	18.0926	16.1214	17.5183	18.3469	17.9915	18.0014	16.3531	16.199	16.797						+	27.612	6.38389	11	296610	229720	245770	276760	0	188120	433330	365280	384840	0	0	0	0.578168	0.768009	0.27914	-0.101192	2.84449	1.56241	P33750	P33750	Protein SOF1
WBP1	15.3981	14.8665	16.1477	16.5133	17.6298	15.7052	17.7943	18.153	18.0201	16.0812	15.924	15.8977					+		7.5909	6.13049	7	0	0	0	0	95207	0	249150	480780	525330	0	0	0	0.788509	-1.14534	2.54468	-2.51837	0.590251	-0.49687	P33767	P33767	Dolichyl-diphosphooligosaccharide--protein glycosyltransferase subunit WBP1
GCN1	21.4007	21.3417	21.1301	21.2657	21.162	20.8097	20.8455	21.0639	21.1316	16.887	16.7389	17.5599					+	+	70.355	7.36547	74	3180000	3185100	3306000	1480500	1023400	1475900	1979500	4076200	3492100	0	0	0	0.588638	0.211696	1.09366	0.27715	4.04086	4.22889	P33892	P33892	Translational activator GCN1
NIC96	16.9842	17.3686	17.6033	17.4018	16.4453	17.2016	17.3361	17.4576	17.3763	15.9961	15.8379	15.9821						+	5.6382	6.24334	5	124480	158340	198720	152760	216760	183590	223980	247680	244940	0	0	0	0.36934	0.30247	0.14389	-0.0713272	2.74174	1.38	P34077	P34077	Nucleoporin NIC96
RPB7	14.5723	15.4618	15.8784	19.7272	19.5151	19.5048	20.6974	20.6642	20.6493	20.6203	20.5637	20.6812				+	+	+	20.352	7.07328	13	0	0	0	364520	312340	312260	2579800	2688200	2472800	1024900	1045300	1037800	3.39792	-4.27825	3.81143	-5.36617	3.79048	-5.31764	P34087	P34087	DNA-directed RNA polymerase II subunit RPB7
TFC3	16.0419	16.5495	16.1575	15.7013	17.3419	15.3384	16.3643	16.5512	16.5688	17.6429	17.5033	16.0194							2.0867	5.58751	3	0	0	0	0	0	0	109650	134610	142570	0	0	0	0.0672679	0.122458	0.665569	-0.245129	0.675292	-0.805552	P34111	P34111	Transcription factor tau 138 kDa subunit
SRB2	16.3135	15.6431	15.3171	17.1927	15.626	15.0584	16.2941	16.2435	16.6173	16.0798	15.9225	16.5778							2.5653	5.55706	3	0	0	0	0	0	0	104440	108750	147450	0	0	0	0.102997	-0.201096	0.927966	-0.627041	0.544214	-0.435423	P34162	P34162	Mediator of RNA polymerase II transcription subunit 20
PTH2	19.2918	19.6742	19.2717	18.8255	18.1846	15.5544	19.0128	18.6258	18.7324	16.1167	15.9598	15.955					+	+	7.3411	6.66115	12	736220	944250	759700	268190	188090	0	930740	355420	400410	0	0	0	0.872006	1.89107	1.62908	0.622203	4.75304	3.40207	P34222	P34222	Peptidyl-tRNA hydrolase 2
COY1	18.7474	18.9461	18.5541	15.3357	17.1308	15.5882	18.9735	18.5242	18.3996	16.6699	16.5193	16.8443				+		+	34.959	6.48444	13	401860	457870	237060	0	0	0	733740	705760	514730	0	0	0	2.05401	2.73091	0.218773	0.116744	3.83143	2.07136	P34237	P34237	Protein CASP
URB1	22.7888	22.9421	22.6642	22.5723	22.5578	22.5847	22.5494	22.4223	22.4689	22.7533	22.8066	22.8492				+	+		282.45	7.89567	217	8677400	8817400	7349700	5662500	5098100	5823800	9396600	8547500	8454000	3514800	3724900	3577000	1.31563	0.226798	1.64077	0.318162	0.0183676	-0.00469653	P34241	P34241	Nucleolar pre-ribosomal-associated protein 1
TSA1;TSA2	16.4626	17.4049	17.2226	15.0566	15.2571	15.146	16.8664	17.177	17.0222	16.0528	15.8953	17.4393				+			12.852	6.00873	6	55889	100000	109760	0	0	0	206080	283360	265210	0	0	0	2.50837	1.87683	0.0089333	0.00820351	0.425898	0.567572	P34760;Q04120	P34760;Q04120	Peroxiredoxin TSA1;Peroxiredoxin TSA2
WHI3	18.4697	18.4081	18.509	15.551	14.9754	14.5724	18.4642	18.3479	18.2314	16.9339	16.7863	16.4182				+		+	8.3461	6.36836	7	492780	376610	433670	0	0	0	349370	338720	344240	0	0	0	3.5602	3.42931	0.712513	0.114429	3.44217	1.74944	P34761	P34761	Protein WHI3
MOT2	19.1842	19.2388	19.0213	17.6868	15.4743	15.5195	18.267	18.7883	18.7909	18.7767	18.8577	15.9365				+	+		9.3817	6.63365	20	671930	598350	611100	146010	0	0	449930	713240	749120	173950	188160	0	1.78704	2.92124	1.33932	0.532733	0.600349	1.2911	P34909	P34909	General negative regulator of transcription subunit 4
SPT7	19.9673	19.2687	20.4655	15.5847	15.5083	15.8699	18.376	19.2602	19.0723	17.5234	17.3825	17.9412				+	+	+	18.981	6.70905	22	1097200	791260	1189200	0	0	0	611530	799970	628200	0	0	0	3.50981	4.24619	1.06787	0.997688	2.39134	2.28481	P35177	P35177	Transcriptional activator SPT7
RRP1	18.4092	18.3393	18.3242	18.7397	18.5689	18.8462	18.4723	18.492	18.4971	18.3724	18.7411	18.7592				+	+		73.898	6.65136	12	348110	295720	333650	433420	391660	472260	472680	516780	542630	188040	248290	237590	1.88042	-0.360719	2.04934	-0.12958	0.970396	-0.266629	P35178	P35178	Ribosomal RNA-processing protein 1
TOM20	14.8335	17.0065	14.6676	15.1439	15.0635	14.8285	17.5273	17.1557	17.2352	16.5118	16.3594	16.7617					+		4.4233	5.83024	2	0	0	0	0	0	0	245530	204650	226270	0	0	0	0.256876	0.490547	1.11312	-1.80354	0.613195	-1.04177	P35180	P35180	Mitochondrial import receptor subunit TOM20
TAF14	20.8382	21.0649	20.8605	20.4312	20.3866	20.3434	21.4667	21.3376	21.3401	19.6071	19.6869	19.4985				+	+	+	60.032	7.36538	14	1683200	1756100	1737900	1256900	1239500	1197000	4377800	4234500	4528000	397330	429430	356110	2.65574	0.534142	2.27132	-0.460221	3.89651	1.32371	P35189	P35189	Transcription initiation factor TFIID subunit 14
MDJ1	18.777	18.7	18.2061	19.1759	18.9318	19.072	19.1025	18.9948	19.1256	16.0346	18.4552	18.2537				+	+		18.685	6.87464	33	525150	450770	376840	755330	694320	699740	1168300	1458300	1240800	0	67218	56008	1.21855	-0.498868	1.31116	-0.513282	0.54414	0.979891	P35191	P35191	DnaJ homolog 1, mitochondrial
UTP20	21.6663	21.7652	21.487	18.7769	18.6422	18.8436	20.1561	19.6486	19.7751	18.0206	15.8768	15.5707				+	+	+	133.06	7.16856	64	3702800	3184200	3395500	250590	242580	259200	1390500	1001600	1315300	0	0	0	5.05458	2.88525	3.29885	1.77958	2.5748	5.15011	P35194	P35194	U3 small nucleolar RNA-associated protein 20
SPT23	15.2824	16.2746	15.2752	14.5723	14.4867	16.0838	17.8564	17.9012	18.2614	16.8521	17.8853	15.7667					+		18.547	6.04171	11	0	0	0	0	0	0	373390	413260	314130	0	0	0	0.384862	0.56311	2.59587	-2.39562	0.814093	-1.22401	P35210	P35210	Protein SPT23
TMA19	17.9666	17.4329	17.7892	19.2324	18.6918	18.7786	20.1507	19.7775	20.2606	18.4092	18.2227	18.181				+	+	+	96.912	6.88955	22	181730	111930	163380	432650	302550	319720	1836700	1789500	2243500	136850	122980	112900	2.1564	-1.17135	3.39229	-2.33335	1.4618	-0.541388	P35691	P35691	Translationally-controlled tumor protein homolog
YET1	15.3515	15.7166	16.3854	18.3838	17.7225	18.1003	18.8191	18.178	18.1434	15.6722	16.7036	17.5894				+	+		7.0235	6.38484	7	0	0	0	188090	141700	141760	736670	598470	618960	0	0	0	2.4846	-2.25104	2.62398	-2.5623	0.592707	-0.837228	P35723	P35723	Endoplasmic reticulum transmembrane protein 1
NUP120	22.0108	21.7986	21.788	21.2242	21.1968	21.1089	20.8041	20.8218	20.5712	17.856	18.0272	17.9891				+	+	+	121.22	7.41467	76	4906900	3439900	3594200	1933200	2133500	2333400	2412700	2510100	2349600	114790	132190	121650	2.99151	0.68916	3.32284	1.13343	5.7898	3.90836	P35729	P35729	Nucleoporin NUP120
DEF1	26.6633	26.3264	26.8254	24.8301	24.9022	24.7449	25.8896	26.1343	26.1711	27.9877	27.912	27.9893				+	+	+	323.31	9.06438	336	109750000	76753000	137500000	27769000	36567000	30026000	83474000	116710000	133510000	138250000	132600000	136850000	3.49596	1.77932	1.46176	0.540018	3.09289	-1.35796	P35732	P35732	RNA polymerase II degradation factor 1
BDF1	16.3532	16.9427	15.4603	15.5163	15.4392	16.2519	17.1338	17.0807	17.7943	15.8663	15.5103	17.4276					+		2.3049	5.84736	3	0	0	0	0	0	0	246820	263850	192990	0	0	0	0.440664	0.51627	1.04312	-1.0842	0.00719859	-0.0159941	P35817	P35817	Bromodomain-containing factor 1
MRPL38	17.4999	17.4521	17.6474	17.7844	18.2149	18.1093	17.9491	17.9129	17.5426	17.9236	17.6	17.556				+			12.446	6.44069	10	172320	148640	192780	207800	284880	271210	305770	443660	402900	128080	104660	95929	1.61813	-0.503057	0.876625	-0.26841	0.544479	-0.160077	P35996	P35996	54S ribosomal protein L38, mitochondrial;54S ribosomal protein L34, mitochondrial
RPS27B;RPS27A	22.883	22.7299	23.149	22.6236	22.9848	22.614	22.842	23.1412	22.9086	22.5625	22.6811	22.6405						+	13.48	7.96074	26	7052200	5739700	8843800	5989200	8879600	6208600	10575000	14946000	12973000	3236500	3586200	3326900	0.447394	0.179848	0.102156	-0.0433	1.08066	0.292637	P38711;P35997	P38711;P35997	40S ribosomal protein S27-B;40S ribosomal protein S27-A
TEF4	22.5128	22.8146	22.548	22.0686	22.1401	22.0105	22.3117	22.4791	22.5329	22.3243	22.1057	22.4785				+		+	96.079	7.81398	60	8577200	8816700	7122800	5664600	7484000	5575100	4208600	4654000	8003100	1317300	864670	2871500	2.24259	0.552053	0.723962	0.183882	1.05033	0.322261	P36008	P36008	Elongation factor 1-gamma 2
DHR2	18.1764	18.0925	17.9357	15.8655	18.1135	17.6075	18.0283	18.3237	17.7725	17.6722	15.7066	15.3359						+	6.3571	6.38473	14	380220	335340	232090	0	143620	100100	483410	585180	165110	0	0	0	0.566412	0.87263	0.0526693	0.0266546	1.18124	1.82994	P36009	P36009	Probable ATP-dependent RNA helicase DHR2
OAF3	15.5952	17.0524	16.8519	14.8275	15.7916	15.503	16.6479	16.9825	16.8402	17.5118	17.5329	16.0948							2.1585	5.68756	2	0	0	0	0	0	0	133460	181500	172070	0	0	0	0.98056	1.12579	0.279273	-0.3237	0.3434	-0.546643	P36023	P36023	Oleate activated transcription factor 3
EBP2	22.031	22.0569	21.9296	21.6684	21.6419	21.6172	21.6465	21.6051	21.5618	21.8936	21.8032	21.9313				+	+	+	145.37	7.62977	50	5072800	4641400	4833300	3363800	2993700	3171000	4317100	4483100	4585200	1727600	1730700	1715300	3.02521	0.363337	3.02592	0.401383	1.12303	0.129793	P36049	P36049	rRNA-processing protein EBP2
MCD4	16.9088	17.2881	16.4029	16.0787	14.7443	16.5013	16.4724	16.6755	16.462	15.4395	17.3707	16.2796							5.3723	5.76913	6	161250	196060	57491	0	0	0	77126	95748	0	0	0	0	0.863152	1.09185	0.549674	0.32994	0.338093	0.503332	P36051	P36051	GPI ethanolamine phosphate transferase 1
SRP102	18.5791	18.6257	18.5241	17.665	18.1049	17.7885	18.2611	18.3803	18.272	17.4357	17.9884	18.4598				+	+		32.223	6.5749	15	436080	404950	437570	253160	217220	173560	454160	534560	506840	78992	112740	147700	2.24162	0.723519	2.31738	0.271841	0.968674	0.614998	P36057	P36057	Signal recognition particle receptor subunit beta
VPS24	17.2967	17.5061	17.3429	18.2083	18.0725	18.1047	17.8526	17.3513	17.542	18.1866	17.741	18.2657				+		+	3.6168	6.42096	12	161000	165970	169010	299880	277620	282460	307620	234370	279890	165330	124150	168760	3.22934	-0.74659	0.556734	-0.200076	1.75416	-0.682547	P36095	P36095	Vacuolar protein-sorting-associated protein 24
RPL14A	24.2563	24.4444	24.3303	23.7837	23.5792	23.7271	24.0763	23.9003	23.8814	23.5278	23.4864	23.4975				+	+	+	44.296	8.33023	80	22360000	24698000	27625000	17291000	11788000	13933000	32025000	26257000	25041000	4407000	4432300	4051100	2.85729	0.647014	2.03927	0.391009	3.93564	0.839781	P36105	P36105	60S ribosomal protein L14-A
DID4	17.3525	17.1126	18.0347	19.0519	18.4237	18.943	17.8843	17.2807	17.5756	19.6838	19.2513	18.9294				+		+	37.195	6.62796	18	222760	0	345320	827310	519790	438720	371770	324900	249180	405920	307580	232530	1.74529	-1.30622	0.0872651	-0.0802638	2.14901	-1.78823	P36108	P36108	DOA4-independent degradation protein 4
MIC60	18.9994	18.5246	17.6959	18.2858	18.127	18.3073	18.4134	18.4949	18.4976	16.1913	15.275	16.3785						+	16.962	6.5425	20	769470	365450	335430	294860	181720	102080	507290	563770	367360	0	0	0	0.162704	0.166634	0.0560555	-0.0619926	2.06597	2.45837	P36112	P36112	MICOS complex subunit MIC60
DBP7	15.2055	15.6995	16.1048	16.2462	16.0067	16.4933	16.4582	14.8522	15.7622	18.5733	17.7456	17.7313						+	2.9409	5.89375	2	191880	133930	0	0	0	0	0	0	0	206720	130020	120440	0.914421	-0.578814	0.0129739	-0.0209134	2.45321	-2.3468	P36120	P36120	ATP-dependent RNA helicase DBP7
UTP30	17.3539	15.5606	17.3381	15.4998	16.1757	16.4151	17.7541	17.8373	17.573	16.3744	16.0353	16.6882							5.447	6.11059	6	103540	0	102220	0	0	0	319050	383730	381450	0	0	0	0.477355	0.720644	0.741858	-0.970593	0.243422	0.384882	P36144	P36144	Ribosome biogenesis protein UTP30
GPT2	14.2387	15.1851	28.1344	28.3391	15.4226	28.7744	28.1644	28.3633	28.4757	28.653	28.5346	28.851							2.0116	9.51121	15	0	0	299540000	336210000	0	460100000	391000000	484010000	547460000	238340000	224880000	263490000	0.327657	-4.99262	0.955145	-9.14842	0.992964	-9.49348	P36148	P36148	Glycerol-3-phosphate O-acyltransferase 2
RPF2	19.6563	19.5678	19.3393	19.7933	20.2205	20.3011	18.9394	19.3371	19.2555	19.4871	19.5337	19.7751				+	+		8.6079	6.94838	17	438730	367910	358060	1000400	1902200	1845100	346930	492910	487380	516210	520690	602770	1.47383	-0.583798	1.05097	0.343795	0.234404	-0.0775077	P36160	P36160	Ribosome biogenesis protein RPF2
NUP133	21.0984	21.097	21.1341	20.7011	20.3915	20.3349	20.5536	20.4314	20.4911	16.4725	16.2205	15.6015				+	+	+	68.433	7.23659	45	3262400	1989800	3426800	961430	578280	581190	1940100	2131400	2370100	0	0	0	2.28474	0.633979	4.1085	0.617823	4.3761	5.01167	P36161	P36161	Nucleoporin NUP133
MRPL3	16.5619	15.254	15.5352	16.4948	16.4266	15.7622	17.2464	17.4504	17.4114	16.7793	16.3196	15.5855					+		2.2126	5.85026	2	0	0	0	0	0	0	204610	252990	250770	0	0	0	0.409007	-0.444153	1.77095	-1.58567	0.349348	-0.444428	P36516	P36516	54S ribosomal protein L3, mitochondrial
MRPL11	16.4325	16.412	16.7868	17.925	16.4186	17.7606	18.2332	17.7823	18.6144	15.7027	16.6299	16.6836					+		29.493	6.25057	10	0	0	0	206860	0	186820	653470	239350	494120	0	0	0	0.771066	-0.824302	2.45878	-1.66622	0.236587	0.205001	P36521	P36521	54S ribosomal protein L11, mitochondrial
	18.7779	18.5713	19.2074	16.4868	16.3399	19.3308	19.0428	18.8744	18.5569	19.1632	18.6819	19.1385							15.974	6.71474	14	661240	655940	831370	0	0	794630	1333300	271860	254040	146110	107040	129380	0.671288	1.46633	0.0396797	0.0274792	0.228317	-0.14234	P37263	P37263	UPF0743 protein YCR087C-A
SHM2	20.1494	19.4862	19.0455	19.1777	17.6813	17.833	15.7557	15.3299	15.0989	15.6868	15.5412	16.743					+	+	10.65	6.52892	11	952850	885040	885560	344860	145340	166380	0	0	0	0	0	0	1.08988	1.32975	3.43178	4.16556	2.7035	3.57006	P37291	P37291	Serine hydroxymethyltransferase, cytosolic
STT4	20.3982	20.3645	20.3934	20.0936	19.7352	20.0696	19.8857	19.8523	20.1309	17.9551	15.5251	17.0997				+	+	+	72.562	7.0569	50	1636400	1572000	2002400	648910	585270	784150	1239600	1271100	1536600	123260	0	0	1.64637	0.419241	2.07884	0.429064	2.11109	3.52541	P37297	P37297	Phosphatidylinositol 4-kinase STT4
NOP4	21.409	21.7126	21.2478	21.2827	21.7107	21.5457	21.8008	21.4874	21.6879	20.6749	21.1836	20.6658						+	270.78	7.55995	85	3649000	3471300	3370900	1933800	2752200	2613000	5200000	4435400	6691100	603730	949820	633890	0.1109	-0.0565669	0.544245	-0.202232	1.31666	0.615042	P37838	P37838	Nucleolar protein 4
AAP1	16.1122	15.3942	16.8988	16.4089	15.6833	16.6429	15.09	15.7467	16.6434	19.2019	19.3773	19.4117						+	12.329	6.03759	9	0	0	0	0	0	0	0	0	0	374810	304350	411280	0.0740096	-0.11001	0.188428	0.308324	2.72161	-3.19529	P37898	P37898	Alanine/arginine aminopeptidase
ASC1	20.155	20.5131	19.6314	22.2837	22.2247	22.3625	22.2484	22.1073	22.1209	20.9734	20.8768	21.1513				+	+	+	93.037	7.68917	55	792930	949580	456770	5164600	5255800	5376400	7974000	9607900	9754000	1184400	1125900	1241900	2.96962	-2.19051	2.86194	-2.05906	1.54676	-0.900684	P38011	P38011	Guanine nucleotide-binding protein subunit beta-like protein
BOI1	17.5745	17.64	17.7273	15.7581	16.569	15.5628	16.6403	15.6154	14.8461	16.7748	16.6254	16.2017				+	+	+	3.9921	5.77206	3	231420	222530	137690	0	0	0	0	0	0	0	0	0	2.24777	1.68397	1.69348	1.94671	2.48403	1.11336	P38041	P38041	Protein BOB1
RPL32	21.0504	20.9321	21.3683	21.817	21.5353	21.8935	21.1113	21.258	21.2418	20.2405	20.0608	20.8095				+		+	25.309	7.58242	34	3222400	2238400	3767000	3287900	3659200	4557800	4759300	5258300	5666500	619470	309980	884250	1.68902	-0.631656	0.248481	-0.0867697	1.34054	0.746679	P38061	P38061	60S ribosomal protein L32
TAT1	17.698	17.8348	17.4215	17.7711	15.4827	18.0389	18.3913	18.5905	18.243	16.8336	16.6849	14.6399					+	+	15.228	6.41197	10	196040	192190	164550	204210	0	248820	481560	596450	498230	0	0	0	0.270422	0.553865	2.06153	-0.756854	1.04579	1.59866	P38085	P38085	Valine/tyrosine/tryptophan amino-acid permease 1
RDH54	18.0521	18.6038	18.2442	16.6359	15.5857	15.6652	18.7637	18.4131	18.7441	17.187	17.0423	16.008				+		+	22.354	6.42106	18	382830	293220	302320	0	0	0	689710	432750	535900	0	0	0	2.47483	2.33773	0.794929	-0.34026	1.73318	1.55428	P38086	P38086	DNA repair and recombination protein RDH54;DNA topoisomerase;Putative helicase
MAK5	21.1016	20.899	20.9386	20.746	21.0643	20.7133	20.8019	20.8091	20.6462	18.2718	18.1398	18.0334					+	+	25.104	7.29447	57	3161600	1654300	1689000	1491400	2371300	1398300	2504000	2667800	2392100	134560	125580	110230	0.468629	0.138518	1.30447	0.227304	5.16436	2.8314	P38112	P38112	ATP-dependent RNA helicase MAK5
TAF5	22.385	22.1896	22.4733	21.745	21.3486	21.4524	22.5087	22.4925	22.5749	20.5466	20.2712	20.3492				+		+	182.7	7.72545	72	5375900	4275500	5824700	3214400	2494800	2848100	8594400	9312200	9415400	639320	545400	603970	2.34045	0.833954	0.94085	-0.17607	4.12515	1.96029	P38129	P38129	Transcription initiation factor TFIID subunit 5
MCM7	20.2156	20.5191	20.4946	18.6639	18.5073	18.1441	19.4932	19.6851	19.4744	16.2972	16.1424	17.3492				+	+	+	95.785	6.93404	28	1500000	1284800	1511600	111050	101340	78394	743900	2239000	1020900	0	0	0	3.38359	1.97134	2.71792	0.858894	3.20662	3.81351	P38132	P38132	DNA replication licensing factor MCM7
ISW1	19.9455	20.0671	19.9963	20.1352	20.1294	19.8724	20.4333	20.3432	20.3466	14.7499	14.5776	16.7733					+	+	88.954	7.10199	45	1137600	737360	961310	529030	908460	442650	2367400	2828700	2734100	0	0	0	0.172794	-0.0427062	2.89459	-0.371386	2.55594	4.63603	P38144	P38144	ISWI chromatin-remodeling complex ATPase ISW1
YPT10	20.9947	20.869	20.9592	20.8671	21.0725	20.6858	20.7378	20.6172	20.6834	21.092	21.1577	21.0988					+	+	43.675	7.35407	56	2074100	1504800	2033900	2114600	2651200	1977900	2236500	2407500	2094800	1075200	1322000	1105800	0.217443	0.0658379	2.16001	0.261532	1.82401	-0.175182	P38146	P38146	GTP-binding protein YPT10
PBP2	16.446	14.3446	16.9602	15.5594	17.4157	17.0857	18.1319	18.4752	18.3253	16.1054	15.9484	16.048					+		7.7432	6.2407	6	0	0	0	0	93438	73957	423890	558770	590560	0	0	0	0.321124	-0.769955	1.38542	-2.39387	0.0501259	-0.116988	P38151	P38151	PAB1-binding protein 2
SEA4	23.073	23.0792	22.9733	24.7951	24.8361	24.7663	23.1392	23.0636	23.0262	23.1778	23.2061	23.2572				+		+	323.31	8.23421	232	6124500	5626300	6514200	38657000	37141000	33607000	10576000	10076000	11781000	4066600	3677800	3634300	5.8011	-1.75732	0.292249	-0.0345065	1.84448	-0.171893	P38164	P38164	SEH-associated protein 4
BRN1	17.7341	17.4812	15.5178	15.6615	14.7834	14.8674	17.8994	17.5657	17.2762	17.4341	17.2922	16.1079							12.169	6.07033	8	347140	118280	0	0	0	0	351820	102790	255760	0	0	0	1.12671	1.80697	0.390377	-0.669407	0.0136439	-0.0336987	P38170	P38170	Condensin complex subunit 2
NUP170	19.36	19.2211	19.0456	18.8863	19.0184	18.7509	19.0994	18.8939	18.511	16.8636	16.7152	15.8048				+		+	63.797	6.73422	26	652550	624020	508500	271810	240120	257740	1099200	942520	826280	0	0	0	1.27265	0.323701	0.894862	0.374131	2.87917	2.74772	P38181	P38181	Nucleoporin NUP170
OLA1	14.1061	15.7599	15.376	14.8663	15.9908	16.0679	16.7046	16.8537	16.9801	16.1451	15.9885	15.5862					+		5.3851	5.69338	3	0	0	0	0	0	0	114270	251670	127660	0	0	0	0.371125	-0.560996	1.59941	-1.76545	0.716779	-0.825904	P38219	P38219	Obg-like ATPase 1
CDS1	17.6426	17.7739	17.4578	16.0629	17.0234	17.0947	14.8362	15.9044	15.3228	16.2044	16.0485	15.1214				+	+	+	3.1844	6.98609	5	152620	286990	136500	3080800	2932100	3095800	0	0	0	0	0	0	1.22221	0.897787	2.67033	2.27032	2.19632	1.83334	P38221	P38221	Phosphatidate cytidylyltransferase
RFS1	17.1357	15.71	14.9928	17.0862	16.1042	16.1808	18.3557	18.0912	18.626	15.9041	15.7448	16.6307					+		4.3422	6.1518	4	0	0	0	0	0	0	429440	459410	529600	0	0	0	0.293808	-0.510889	1.68842	-2.41148	0.0752849	-0.14702	P38234	P38234	Protein RFS1
RPG1	20.8235	21.0937	20.9439	21.2463	21.0826	21.2789	21.0925	21.2346	21.1204	21.6796	21.59	21.6487				+	+	+	128.78	7.44171	90	1409100	1550500	1593300	2327500	1426000	1915700	3904500	3088700	3846400	2112600	2390100	2086300	1.18237	-0.24888	1.02615	-0.195451	2.94242	-0.685689	P38249	P38249	Eukaryotic translation initiation factor 3 subunit A
IST2	20.8478	20.4846	20.5811	19.8313	18.4754	18.2826	20.7966	20.7559	20.7995	15.6874	15.5257	15.9884				+		+	234.73	7.16289	46	2072600	1458800	1708300	580470	233680	203410	2518200	2510500	2665600	178280	226910	194310	1.62538	1.77478	0.596972	-0.146152	5.02836	4.90399	P38250	P38250	Increased sodium tolerance protein 2
RFC5	19.2122	18.9272	18.8459	19.1208	18.7525	19.0924	20.6345	20.1526	20.5895	18.0086	18.2988	18.5924					+	+	31.614	7.00843	22	476120	381550	408030	482560	357110	488950	2340900	2019900	2875700	104450	134420	126620	0.0132617	0.00650915	2.81953	-1.4638	1.58181	0.695157	P38251	P38251	Replication factor C subunit 5
RXT2	16.0198	16.3421	15.0631	16.1753	16.9277	16.9995	18.6364	18.719	18.782	15.227	15.0601	15.181					+		27.766	6.25377	8	0	0	0	0	0	0	539970	613140	640730	0	0	0	0.893308	-0.892509	2.77556	-2.90415	0.776282	0.652307	P38255	P38255	Transcriptional regulatory protein RXT2
PHO88	21.14	20.8694	21.0881	20.6736	20.3008	20.5296	20.8363	20.5151	20.5807	19.5441	19.3833	19.5518				+	+	+	10.636	7.32519	26	2492700	2077100	3230300	1623900	1267500	826760	3410000	1646200	3872600	246130	211230	239270	1.75195	0.531151	1.40977	0.388451	3.99271	1.5394	P38264	P38264	Inorganic phosphate transport protein PHO88
SHE3	15.8048	15.6832	16.2451	16.9914	15.2811	15.3623	18.2746	17.9982	18.3396	16.7223	16.5723	16.2621					+	+	9.9737	6.10223	6	0	0	0	0	0	0	413520	368570	483320	0	0	0	0.0187099	0.0327775	3.47929	-2.29313	1.30678	-0.607899	P38272	P38272	SWI5-dependent HO expression protein 3
ARC40	15.6173	16.1519	15.2062	15.3595	14.4753	14.5611	17.4078	17.1249	16.291	16.086	15.9288	17.0987					+		11.265	5.73985	4	0	0	0	0	0	0	206600	137410	205340	0	0	0	1.02801	0.859809	1.38306	-1.28282	0.711516	-0.712728	P38328	P38328	Actin-related protein 2/3 complex subunit 1
ENP1	16.265	16.4356	17.1869	16.4117	17.2171	17.2607	17.246	17.0386	17.4004	15.2861	15.1198	16.1132						+	4.8092	6.12914	7	83712	85683	148470	93331	150200	154030	197760	184710	248360	0	0	0	0.350831	-0.334039	0.927357	-0.599206	1.26112	1.12278	P38333	P38333	Essential nuclear protein 1
SSH1	14.5403	15.8846	14.1349	19.1384	18.801	19.3586	18.404	18.4733	18.9648	16.3571	16.203	17.7854				+	+	+	3.8297	6.52744	4	0	0	0	603120	511750	713570	405290	428530	706250	0	0	0	2.81029	-4.24604	2.59919	-3.76074	1.24005	-1.92856	P38353	P38353	Sec sixty-one protein homolog
TIF5	17.5738	18.195	17.3337	18.5787	18.8892	18.6833	18.0531	18.0084	18.2351	17.186	17.0413	16.643				+		+	11.936	6.50644	13	111520	136220	92078	412270	527800	442190	431020	443570	612870	0	0	0	1.69297	-1.01622	0.68055	-0.398039	1.15223	0.744068	P38431	P38431	Eukaryotic translation initiation factor 5
LEO1	14.412	15.7706	15.5795	16.8037	14.6625	14.7472	17.3472	17.4471	17.4021	16.2096	16.0538	16.0006					+		11.705	5.92141	6	0	0	0	113270	0	0	216700	250460	254030	0	0	0	0.0639011	-0.150419	2.13758	-2.14474	0.90679	-0.833992	P38439	P38439	RNA polymerase-associated protein LEO1
YPT31;YPT32	19.962	20.2321	19.9565	14.561	17.3758	17.4451	19.3296	19.1891	19.4128	20.2384	20.2835	19.8574				+	+		40.093	6.88681	25	1029900	1015000	898510	0	0	0	766890	948720	1001300	640340	906170	498920	1.70431	3.58954	2.56526	0.739667	0.177806	-0.0762736	P38555;P51996	P38555;P51996	GTP-binding protein YPT31/YPT8;GTP-binding protein YPT32/YPT11
CBR1	20.7923	20.9165	20.8241	20.7038	20.7301	20.5232	20.3645	20.1582	20.1768	20.3489	20.1267	20.3594				+	+	+	40.636	7.26067	38	1819300	1699100	1997300	1653700	1633200	1591400	2123100	2187200	1773500	576780	614030	556600	1.20377	0.191959	2.89341	0.611115	2.58677	0.565965	P38626	P38626	NADH-cytochrome b5 reductase 1
RFC3	18.5058	19.0206	18.7794	19.154	19.0297	18.9945	19.8847	19.9813	20.8884	18.2788	18.2366	18.0241					+	+	97.415	6.97118	25	430740	622300	555970	358130	334230	324520	1051800	2657400	2692200	124000	108530	98243	0.865124	-0.29085	1.86545	-1.48292	1.60307	0.588723	P38629	P38629	Replication factor C subunit 3
RFC1	22.0128	22.0984	21.8462	21.7241	21.4405	21.6138	22.1831	22.1186	22.1914	21.5129	21.6838	21.2835				+	+	+	121.32	7.68351	104	5860700	5433700	5198600	2719600	2399000	2788500	5611300	6875900	7649500	1255100	1377400	1082000	1.62134	0.393033	1.08266	-0.178532	1.63472	0.492422	P38630	P38630	Replication factor C subunit 1
FKS1	27.1707	27.0996	27.2282	25.3452	25.3351	25.4394	25.1259	25.1628	25.132	25.971	25.9644	25.9239				+	+	+	323.31	9.00766	464	145710000	124920000	143900000	26165000	29606000	29319000	34810000	211370000	203150000	22816000	24810000	21184000	5.44664	1.79296	6.08918	2.02595	5.15174	1.21309	P38631;Q04952	P38631	1,3-beta-glucan synthase component FKS1
GLO3	16.7405	16.2743	15.5286	18.0977	17.813	18.7344	17.6989	17.6514	17.3596	17.8663	17.7293	16.4494				+	+		132.57	6.22971	9	0	0	0	359740	320840	425490	201350	210100	179570	0	0	0	1.9863	-2.03391	1.70711	-1.38884	0.953692	-1.16721	P38682	P38682	ADP-ribosylation factor GTPase-activating protein GLO3
KIC1	15.8009	15.5263	16.1737	14.7465	16.1491	16.2254	17.6488	17.527	17.3864	16.7345	16.5846	16.7395					+	+	5.952	5.90047	5	0	0	0	0	0	0	153710	317950	323540	0	0	0	0.0871401	0.126657	2.94672	-1.6871	1.92764	-0.852556	P38692	P38692	Serine/threonine-protein kinase KIC1
STB5	17.6861	18.1619	17.9136	17.4355	14.7225	14.8069	19.6752	19.6385	20.2179	16.0981	15.941	14.2907				+	+	+	18.622	6.69171	13	90200	111840	107360	0	0	0	1303200	1482800	1821700	0	0	0	1.18202	2.26559	2.9351	-1.92332	1.85268	2.47728	P38699	P38699	Protein STB5
RPS20	26.0504	25.9785	26.0195	25.7834	25.7684	25.7127	25.9115	25.8618	25.7573	26.1292	26.1151	26.2122				+	+	+	323.31	8.86203	105	65815000	57514000	66545000	56615000	56505000	53491000	75198000	79853000	77738000	46037000	46604000	45911000	3.02341	0.261313	1.58477	0.17258	1.682	-0.136028	P38701	P38701	40S ribosomal protein S20
LAG1	17.9317	18.218	18.3251	17.8076	17.3825	17.6607	17.6068	17.5476	17.5121	16.5427	16.3906	17.0057				+	+	+	3.6267	6.35501	9	250030	271870	333870	227150	172080	207640	259420	268540	274140	0	0	0	1.4668	0.54139	2.1248	0.602819	2.63607	1.51196	P38703	P38703	Sphingosine N-acyltransferase LAG1
YHR020W	17.9649	17.5861	17.6175	16.2198	16.5733	16.6471	15.3146	16.9009	15.7387	16.8301	16.6813	18.0071				+	+		4.0183	6.03015	5	255850	175430	204440	0	0	0	210800	0	225410	0	0	0	2.6436	1.24277	1.62395	1.73811	0.558718	0.549995	P38708	P38708	Putative proline--tRNA ligase YHR020W
RRP3	19.0886	19.3549	19.4476	17.5534	17.695	17.2111	20.7635	20.2878	20.0949	18.1886	18.6281	18.3905				+	+	+	24.443	7.02358	35	817330	844130	918970	102340	81804	81706	2438600	2328900	2677900	67859	100020	98880	3.26513	1.81051	2.06383	-1.08505	2.2374	0.894639	P38712	P38712	ATP-dependent rRNA helicase RRP3
DBP8	18.2901	18.5324	18.2329	17.9133	17.822	17.5866	18.5744	18.6537	18.5588	17.7146	14.2278	17.9858				+	+		7.3296	6.58017	12	211600	433320	205730	157780	147940	127330	911740	722290	719000	76945	0	89728	1.90468	0.577833	1.18955	-0.243894	0.634896	1.70905	P38719	P38719	ATP-dependent RNA helicase DBP8
NPR3	20.4058	20.5042	20.3214	22.3828	22.5231	22.5056	20.6284	20.4495	20.3409	20.4306	20.6059	20.4212				+			323.31	7.50803	80	910860	800150	889000	7454400	7588300	7153700	1951400	1911300	2117700	456410	538070	441590	5.12927	-2.06004	0.249932	-0.0624835	0.399261	-0.0754808	P38742	P38742	Nitrogen permease regulator 3
YHL008C	16.126	15.2541	15.5012	18.0434	18.1035	18.3185	15.7321	13.8806	15.6076	14.404	16.948	15.2749				+			24.012	5.9443	7	0	0	0	224190	360250	295200	0	0	0	0	0	0	3.1241	-2.52805	0.353351	0.553647	0.0363447	0.084795	P38750	P38750	Uncharacterized transporter YHL008C
RPN1	18.6292	18.6307	18.8209	14.806	15.8486	15.9265	18.4455	18.6441	18.4609	18.6124	19.052	18.7667				+			8.0048	6.55347	8	525390	551670	686370	0	0	0	350030	448510	400060	173470	252760	188380	3.00445	3.16656	0.916186	0.176778	0.335577	-0.116798	P38764	P38764	26S proteasome regulatory subunit RPN1
RRM3	14.617	16.1558	15.9796	16.6401	18.394	18.4575	18.2541	18.2915	18.352	17.0938	17.9514	16.2627				+	+		7.5855	6.12927	5	0	0	0	0	0	0	406490	449620	490620	0	0	0	1.36498	-2.24643	2.29452	-2.71511	1.03578	-1.51854	P38766	P38766	ATP-dependent DNA helicase RRM3
CIC1	20.9208	21.0477	20.9481	21.3041	21.3349	21.4283	21.4002	21.3314	21.2631	21.2527	21.2842	21.3759				+	+	+	93.596	7.44445	75	2001300	1589600	1862700	3029500	2788900	2625800	2672700	2807800	2910600	1564300	1908900	2063600	2.69213	-0.38357	2.53961	-0.359351	2.46703	-0.332038	P38779	P38779	Proteasome-interacting protein CIC1
RSC30	19.3142	19.7418	18.8291	19.4636	19.7891	19.1161	20.7552	20.3331	20.4284	18.086	18.0512	17.9913					+	+	154.8	7.04524	33	815370	563770	323490	523760	701340	389050	2664700	2549200	2366300	0	105160	95331	0.188234	-0.161245	1.83935	-1.21052	2.03868	1.2522	P38781;P38780	P38781	Chromatin structure-remodeling complex protein RSC30
SSZ1	17.8621	18.3428	18.2472	19.5887	19.7053	19.6499	19.0126	19.0558	18.9569	18.6393	18.5761	18.6578				+	+	+	11.974	6.79675	23	98842	122980	131240	889270	930190	925860	819680	858140	800740	241520	218950	225220	3.23887	-1.49728	2.33786	-0.857751	1.47421	-0.473714	P38788	P38788	Ribosome-associated complex subunit SSZ1
RPF1	18.7362	18.8539	18.4942	18.512	18.4994	18.5686	18.6979	18.9307	19.0131	18.3737	18.4382	18.4496						+	16.13	6.70108	22	426530	415190	366100	361670	368360	380480	542980	690440	903830	184460	196960	187260	0.710818	0.168107	0.584254	-0.185795	1.18819	0.274255	P38805	P38805	Ribosome production factor 1
TRA1	23.2864	23.3254	23.2367	19.6115	19.3168	19.2673	23.4574	23.4306	23.7555	15.379	15.2138	15.8529				+	+	+	323.31	7.93939	211	9422200	8551400	9061700	682110	478210	530840	15154000	15036000	28059000	0	0	0	5.4087	3.88427	1.16183	-0.264991	5.6479	7.80094	P38811	P38811	Transcription-associated protein 1
TOM71	18.1866	18.2551	17.9773	17.8474	17.4916	17.1232	17.5881	17.9742	17.918	16.3577	16.2036	16.7198				+		+	11.477	6.38211	16	336690	324870	293500	148730	118230	91122	287760	398630	410970	0	0	0	1.35422	0.652273	1.00146	0.312929	3.22064	1.71264	P38825	P38825	Protein TOM71
ORC6	15.7216	15.8653	15.7067	15.9219	15.0703	15.1527	18.8086	18.2387	18.6398	15.9517	15.793	17.0339					+		7.1804	6.20901	6	0	0	0	0	0	0	652460	521810	443840	0	0	0	0.624431	0.382909	4.03441	-2.79784	0.558315	-0.494992	P38826	P38826	Origin recognition complex subunit 6
LSM12	19.2444	19.594	19.0012	18.4445	16.2972	16.3726	19.7157	19.4564	20.0004	16.8106	16.6616	16.6738				+		+	22.878	6.7686	14	345070	392050	296400	0	0	0	1632200	1580900	1622800	0	0	0	1.43905	2.2418	0.888789	-0.444305	3.86482	2.56455	P38828	P38828	Protein LSM12
NSG1	19.0961	19.205	18.8793	18.5021	18.7416	18.5459	18.6742	18.3641	18.7179	17.1218	16.9763	15.9644				+	+	+	7.6763	6.64299	20	707360	665550	623120	352440	251920	218860	527360	447960	600740	0	0	0	1.73309	0.463616	1.49626	0.474739	2.48993	2.37266	P38837	P38837	Protein NSG1
NMD3	15.7973	16.7162	15.5904	18.7495	18.6561	18.502	18.1667	18.2407	18.5625	18.6497	18.7965	17.5735				+	+	+	10.459	6.52351	15	0	0	0	484960	433650	414990	363360	587170	753540	140950	159590	0	2.74095	-2.60124	2.4738	-2.28865	1.94907	-2.30528	P38861	P38861	60S ribosomal export protein NMD3
KOG1	19.3075	19.1893	18.9463	17.4884	18.6697	18.8408	18.9711	19.2786	18.7987	19.0214	19.1497	19.4714							75.297	6.80961	42	875660	709710	776490	104860	264040	298130	578720	1291700	896020	194010	210530	250750	0.864675	0.814718	0.304034	0.13155	0.144399	-0.0664806	P38873	P38873	Target of rapamycin complex 1 subunit KOG1
EGD2	17.7682	17.9531	16.1045	19.6787	19.4945	19.3122	18.8879	18.8229	18.6914	16.7651	18.2453	16.2633				+	+		24.386	6.76819	21	103390	104790	0	1237500	1183800	1073000	553520	819380	707050	0	81553	0	1.68755	-2.21984	1.21356	-1.52542	0.0774961	0.184072	P38879	P38879	Nascent polypeptide-associated complex subunit alpha
UTP9	21.0242	21.2817	21.3015	20.2406	20.3662	20.539	21.1099	20.763	20.7503	19.3349	18.7077	19.5915				+	+	+	158.39	7.34805	39	2054700	1957000	2228600	686810	940560	1040100	3434100	3973900	5511900	137830	93515	227760	2.5637	0.820513	1.04243	0.328066	2.70071	1.99112	P38882	P38882	U3 small nucleolar RNA-associated protein 9
RIX1	15.3002	17.2984	15.3411	15.1506	17.7954	17.239	15.6006	14.6107	15.8961	18.1625	17.6721	17.4354						+	19.92	6.07265	5	0	0	0	0	227540	153960	119020	118150	186010	161470	122770	93216	0.290933	-0.748459	0.328304	0.610783	1.20455	-1.7768	P38883	P38883	Pre-rRNA-processing protein RIX1
SKN7	22.1492	21.7278	21.718	21.6518	22.0554	21.8282	23.2184	23.34	23.2231	19.4156	19.6074	18.9878					+	+	97.832	7.81487	46	5317000	4843500	4827300	7067200	7168000	7068200	9860000	9964300	8733100	153980	179850	110610	0.0365666	0.0198568	3.15636	-1.39555	3.39633	2.52804	P38889;P10961	P38889	Transcription factor SKN7
RPB11	18.8333	18.9433	18.8376	19.0967	19.2519	19.2171	20.7027	20.5208	20.6107	20.1338	20.0198	20.1655				+	+	+	7.7254	7.06867	18	285880	275100	291520	339760	384880	373790	2492700	2414900	2638000	727110	738890	750080	2.2322	-0.317172	4.97251	-1.73999	4.57113	-1.23498	P38902	P38902	DNA-directed RNA polymerase II subunit RPB11
SPP41	18.878	19.004	18.905	16.3665	15.1415	15.2234	18.4628	18.2648	18.4388	16.0622	16.6155	16.4884				+	+	+	10.475	6.45066	17	618390	378520	653580	0	0	0	382070	363390	426740	0	0	0	2.96637	3.35189	2.74517	0.540247	3.9158	2.54033	P38904	P38904	Protein SPP41
FPR3	21.6876	21.9429	21.7558	21.7394	21.7468	21.6991	21.0714	21.2302	21.1921	21.5733	21.5789	21.448					+	+	36.165	7.57609	65	3627800	2767100	3322000	3945900	3699500	3179700	3238000	3856300	4247700	1958200	1973500	1862100	0.359093	0.0669785	2.66003	0.630824	1.39703	0.262033	P38911	P38911	FK506-binding nuclear protein
SPT8	20.3962	20.4592	20.1134	18.8837	18.8374	18.9505	19.7603	19.8034	19.5957	17.6564	15.9047	16.7268				+	+	+	12.383	6.9405	24	1623300	1492600	1429400	357340	342770	359250	1021000	1066000	1028000	0	0	0	3.67724	1.43242	2.08623	0.603121	2.6324	3.56031	P38915	P38915	Transcription factor SPT8
BFR1	17.5968	16.2311	15.0632	20.7764	20.4831	20.589	20.7214	20.6359	20.8846	18.5495	18.2286	17.806				+	+	+	140.14	7.1049	34	0	0	0	2127500	1376600	1898100	1791500	2560900	2616000	164440	102180	94917	2.37322	-4.31915	2.42375	-4.45028	1.16926	-1.89766	P38934	P38934	Nuclear segregation protein BFR1
SNF11	16.9563	16.9732	16.967	15.2212	16.3199	16.3952	16.2943	15.8619	16.8617	16.3584	17.517	16.2328				+			58.752	5.81373	4	127160	114710	130240	0	0	0	104450	0	174660	0	0	0	1.22165	0.986719	1.01506	0.626211	0.255453	0.262772	P38956	P38956	Transcription regulatory protein SNF11
RRP8	17.1516	16.5477	16.8031	16.3891	14.8005	14.8844	17.3836	17.3197	18.8625	16.5813	16.2042	15.8412				+		+	12.174	6.11237	7	463380	0	76341	0	0	0	145930	150580	459040	0	0	0	1.27073	1.47613	0.892322	-1.02114	1.06388	0.625203	P38961	P38961	25S rRNA (adenine(645)-N(1))-methyltransferase
	16.8842	17.2259	17.0241	14.8833	16.4818	16.5562	15.8901	16.4582	16.8904	16.8175	16.4297	17.2993							2.643	5.60422	2	158180	69085	174730	0	0	0	0	0	0	0	0	0	0.900809	1.07098	0.966599	0.63182	0.293375	0.19588	P38966	P38966	Uncharacterized protein YDR089W
HAL5	17.5308	17.5957	17.3546	16.5495	15.9275	16.005	16.8829	16.7467	17.2743	16.3281	16.6686	14.6913				+	+	+	2.0665	6.02829	2	200120	190880	170340	0	0	0	157030	124120	224770	0	0	0	2.51223	1.33308	1.40951	0.525745	1.22142	1.59771	P38970	P38970	Serine/threonine-protein kinase HAL5
ADE6	18.6979	18.9828	18.7654	16.0001	15.5268	15.6066	16.8881	15.763	13.8765	15.9401	16.1737	17.0008				+	+	+	23.907	6.12694	7	436360	465340	437820	0	0	0	0	0	0	0	0	0	4.2798	3.10417	1.69829	3.30614	2.73597	2.44383	P38972	P38972	Phosphoribosylformylglycinamidine synthase
TEM1	17.7995	17.9408	17.5908	15.6031	15.2454	15.3268	17.1687	17.3426	17.2657	17.3848	15.7813	16.7				+	+	+	4.8629	6.11684	7	228130	224340	200700	0	0	0	191490	232970	231100	0	0	0	4.05647	2.38524	1.98792	0.518014	1.14229	1.155	P38987	P38987	Protein TEM1
SMC2	18.6926	18.7362	18.6987	15.3242	16.0794	16.1561	19.5842	19.3687	19.2476	14.8009	17.2423	17.1213				+	+	+	48.063	6.64536	11	193210	177550	197250	0	0	0	1328300	1346800	1176300	0	0	0	3.3714	2.8559	2.64871	-0.691043	1.36461	2.32098	P38989	P38989	Structural maintenance of chromosomes protein 2
FET3	14.4727	17.4241	15.9835	16.1507	15.1573	15.2392	16.7611	16.4351	17.0878	17.089	14.6291	16.4336							3.4757	5.67472	3	0	0	0	0	0	0	144360	124190	204300	0	0	0	0.186592	0.44439	0.386683	-0.801231	0.0269658	-0.0904738	P38993	P38993	Iron transport multicopper oxidase FET3
UME6	14.8339	15.7469	15.6871	15.2369	16.8617	16.934	16.5066	16.265	16.9564	16.791	16.9431	15.256					+		12.667	5.62107	4	0	0	0	0	0	0	121010	110380	186510	0	0	0	0.665682	-0.921587	1.49267	-1.15339	0.670338	-0.907454	P39001	P39001	Transcriptional regulatory protein UME6
FAA3	19.4554	19.6718	19.2918	16.926	15.2439	15.3253	19.9603	19.9934	19.9011	18.5324	19.276	18.8044				+	+	+	15.052	6.89009	26	761620	710170	820560	0	0	0	1485500	1727800	1876400	93392	165520	123090	2.54372	3.64129	1.87165	-0.478582	1.16267	0.602112	P39002	P39002	Long-chain-fatty-acid--CoA ligase 3
HXT7;HXT6	19.5449	19.5373	19.355	15.3227	15.2821	15.3633	20.1148	20.2893	20.397	21.103	21.1399	21.1286				+	+	+	11.145	7.08792	22	632270	564710	568090	0	0	0	1993500	2482300	2789500	1052700	1128900	1031800	6.41002	4.1564	2.80398	-0.787926	4.89229	-1.64474	P39004;P39003	P39004;P39003	High-affinity hexose transporter HXT6
STT3	16.8832	17.2179	16.5556	15.3605	15.8547	15.9326	19.0941	18.774	18.6194	17.2084	16.6418	17.7637				+	+		7.7577	6.28974	9	0	0	0	0	0	0	744310	530140	674200	0	0	0	1.9538	1.16961	2.92032	-1.94361	0.352616	-0.319076	P39007	P39007	Dolichyl-diphosphooligosaccharide--protein glycosyltransferase subunit STT3
POP2	18.8325	19.0977	18.9688	15.928	15.216	15.2976	18.4615	18.3969	18.5833	17.9214	18.3805	17.7758				+	+	+	17.298	6.56844	18	462600	577700	517440	0	0	0	675290	627080	580720	79651	111980	69582	3.90077	3.48578	2.17526	0.485775	2.04976	0.940446	P39008	P39008	Poly(A) ribonuclease POP2
AKR1	15.7604	15.3863	17.1498	21.7591	21.2591	21.6196	13.863	14.9494	14.6051	16.527	17.0639	17.2219				+	+		1.7712	6.98058	2	0	0	292670	3636300	2600500	3033100	0	0	0	0	0	0	3.21349	-5.44715	1.22258	1.62632	0.659206	-0.838804	P39010	P39010	Palmitoyltransferase AKR1
STM1	15.1123	15.111	16.0604	23.3272	23.133	23.6935	22.2484	22.1424	22.3777	22.774	22.6561	22.592				+	+	+	267.97	7.82213	35	0	0	0	7759000	9902300	17580000	3908600	7433400	8889800	3666500	3110300	4143700	4.62271	-7.95665	4.52602	-6.82831	4.64334	-7.24615	P39015	P39015	Suppressor protein STM1
CCT2	16.4855	16.3446	16.2034	15.2951	16.1279	16.2043	14.5943	16.0017	16.2699	15.3604	16.3748	17.3658							2.9108	5.55396	2	91235	76386	75206	0	0	0	0	0	115240	0	0	0	0.707678	0.468715	0.617088	0.722541	0.0127166	-0.022501	P39076	P39076	T-complex protein 1 subunit beta
CCT3	17.8422	18.2422	17.1238	16.1988	16.7381	16.811	18.4904	19.0518	18.3962	17.8448	15.195	16.3279				+	+		7.318	6.85065	16	105440	124050	65150	1255900	0	721550	583380	890080	809660	1069200	948940	516800	1.41401	1.15344	1.10889	-0.910041	0.699491	1.28021	P39077	P39077	T-complex protein 1 subunit gamma
CCT4	18.2104	17.7674	17.6552	17.4596	15.691	17.7989	17.7658	18.0046	18.0217	17.3081	17.7075	16.5566							6.0211	6.32715	12	552210	225390	235070	88402	0	115230	318700	182600	406380	0	0	0	0.592113	0.894486	0.100984	-0.0530173	0.844738	0.686942	P39078	P39078	T-complex protein 1 subunit delta
DHH1	21.3173	21.3356	21.1444	20.6378	20.6569	20.5165	21.6088	21.5573	21.6128	20.1474	20.3885	20.176				+	+	+	82.642	7.44648	61	2969000	2346800	2320300	1223700	1327400	1528200	4250100	4019900	6165100	579850	646630	578540	3.03878	0.662015	2.17245	-0.327237	3.34137	1.02846	P39517	P39517	ATP-dependent RNA helicase DHH1
FHL1	14.7029	15.5986	16.3836	16.8035	15.1971	15.7699	18.6069	19.0601	18.7248	17.4506	17.1647	17.5167					+	+	9.336	6.27928	5	0	0	0	0	0	0	599820	933240	369210	0	0	0	0.207081	-0.361812	2.51862	-3.23556	1.6622	-1.81563	P39521	P39521	Pre-rRNA-processing protein FHL1
	19.5782	19.3932	19.7505	15.7658	17.2527	15.2788	15.8475	16.1115	15.8536	16.4223	17.3089	15.3707				+	+	+	20.047	6.45867	16	989170	544510	766060	0	0	0	164870	161860	248750	0	0	0	2.34795	3.4749	4.94768	3.63648	2.31006	3.20671	P39523	P39523	Uncharacterized protein YMR124W
MBP1	16.4446	15.6319	17.2781	15.2763	16.0433	17.3227	19.9485	19.8403	19.7808	16.6489	16.2689	17.2926					+		56.738	6.62431	13	0	246950	0	0	0	0	1193000	1405800	1364500	0	0	0	0.112828	0.237419	2.68836	-3.40499	0.195135	-0.285282	P39678	P39678	Transcription factor MBP1
POM152	15.4729	15.1971	15.5662	17.2372	17.697	17.6884	17.1921	17.5241	17.7275	17.6001	16.4981	16.2945				+	+	+	9.7716	6.16652	6	0	0	0	74111	112970	102540	319630	415730	442330	0	0	0	3.46026	-2.12882	3.38178	-2.06916	1.52209	-1.3855	P39685	P39685	Nucleoporin POM152
ERV46	16.3747	14.6333	17.0676	16.9282	17.2375	17.7418	16.6197	16.5845	16.3207	15.474	17.46	16.6461							1.9623	5.94782	3	0	0	0	138860	149910	211570	126060	143070	117310	0	0	0	0.77218	-1.27734	0.264082	-0.483134	0.209931	-0.501507	P39727	P39727	ER-derived vesicles protein ERV46
RBG1	14.8553	15.5643	15.1981	17.5894	17.6048	17.6741	17.4527	17.4986	17.2021	17.3781	15.3099	15.5314				+	+		9.2109	6.13874	10	0	0	0	146840	150980	157600	309410	332440	279090	0	0	0	3.51713	-2.41684	3.19982	-2.17854	0.560149	-0.8672	P39729	P39729	Ribosome-interacting GTPase 1
FUN12	26.6417	26.573	26.2526	17.3134	23.5896	23.882	26.1644	26.243	28.0094	16.3893	17.2355	15.9983						+	41.45	9.03286	27	1108200	847510	1081700	0	102430	124820	6727800	7531800	1061100000	0	0	0	1.07205	4.89411	0.198241	-0.316467	4.87836	9.94809	P39730	P39730	Eukaryotic translation initiation factor 5B
NOC2	18.8952	19.0199	18.8861	19.2676	19.4186	19.2197	19.547	19.452	19.2941	16.7376	16.2355	15.7157				+	+	+	21.345	6.80094	28	413270	265950	430690	774560	867320	774120	952900	955260	889210	0	0	0	2.12076	-0.368206	2.36205	-0.49727	3.08672	2.70416	P39744	P39744	Nucleolar complex protein 2
NPR2	20.5877	20.8737	20.8036	22.5929	23.2364	22.6414	20.5322	20.4898	20.7655	20.4635	20.2846	20.6628				+			57.232	7.57575	60	1242100	1411800	1431100	7288700	10555000	8938000	1629900	1627000	2271200	419830	384220	449610	3.11612	-2.06856	0.584772	0.159171	0.958672	0.284732	P39923	P39923	Nitrogen permease regulator 2
AFG3	19.0931	19.2155	18.8944	18.1687	18.5825	18.2443	18.3923	18.3987	18.3896	15.6332	16.5877	15.6822				+	+	+	5.5749	6.60146	17	611330	630820	554740	272350	361800	221510	422890	449390	469660	0	0	0	2.01792	0.735806	2.70533	0.674141	3.17536	3.09994	P39925	P39925	Mitochondrial respiratory chain complexes assembly protein AFG3
SNF7	19.0855	18.9159	19.752	20.9298	19.5776	20.086	19.0658	18.8226	18.8682	20.0451	19.9503	20.0091						+	30.551	6.97622	23	325170	266710	524690	2292100	460620	1307300	840960	727280	750900	670690	649160	651600	0.942817	-0.946664	0.553627	0.332276	1.36567	-0.75039	P39929	P39929	Vacuolar-sorting protein SNF7
TIF4631	22.2802	22.3985	22.3921	22.2046	22.0637	22.1409	22.5932	22.4688	22.4573	21.8464	21.7452	21.6225				+	+	+	313.34	7.81813	122	5024200	5022000	5162800	5092900	6486300	5523700	9456600	10248000	10681000	1012900	1227000	848310	1.77001	0.220521	1.21073	-0.149532	2.92333	0.618896	P39935	P39935	Eukaryotic initiation factor 4F subunit p150
TIF4632	17.5757	17.1632	17.7529	17.8568	17.8598	17.6701	18.0137	18.3349	18.4574	16.0957	15.4709	15.425					+	+	35.213	6.42022	12	105940	72646	121780	262130	262380	271470	398740	536840	599670	0	0	0	0.736797	-0.298297	1.61185	-0.771407	2.56212	1.83341	P39936	P39936	Eukaryotic initiation factor 4F subunit p130
RPS26B;RPS26A	23.5374	23.776	23.483	22.8756	22.779	22.7903	23.0809	22.9102	22.8572	23.018	22.9788	22.9993				+	+	+	11.045	8.03109	35	12157000	12576000	12204000	7673600	7438100	7433300	11749000	11323000	11577000	4485300	4490900	4315200	2.92911	0.783788	2.34977	0.649308	2.56801	0.600084	P39939;P39938	P39939;P39938	40S ribosomal protein S26-B;40S ribosomal protein S26-A
RSP5	18.2158	17.7266	18.6601	16.1149	14.8221	16.1202	20.9398	20.5783	20.2445	15.8158	15.9387	16.4774				+	+	+	33.618	6.88949	21	146160	188640	202180	0	0	0	2222700	2633800	2360000	0	0	0	2.10715	2.51514	2.68225	-2.38668	2.48645	2.12357	P39940	P39940	E3 ubiquitin-protein ligase RSP5
SAH1	14.9954	15.9088	14.9171	14.9046	15.023	14.9058	16.4448	16.376	17.4859	18.4329	18.3681	18.6848					+	+	4.8705	5.92706	9	0	0	0	0	0	0	0	0	204760	235820	233190	171620	0.440589	0.329297	1.44772	-1.49512	3.19637	-3.22149	P39954	P39954	Adenosylhomocysteinase
BEM2	21.1637	21.0172	21.1667	16.9798	17.5428	17.567	19.8717	20.1264	19.6486	15.7826	17.5965	17.5309				+	+	+	180.77	7.05023	47	2590700	1916200	2685200	104300	165710	138240	987310	1361300	1045100	0	122000	110160	4.33994	3.75269	2.962	1.23365	2.64882	4.1459	P39960	P39960	GTPase-activating protein BEM2/IPL2
VAC8	21.586	21.9432	21.7265	21.7241	21.5019	21.5038	21.4577	21.4138	21.2218	22.4355	22.4971	22.4961					+	+	48.518	7.57913	89	2720900	3531400	3211700	2438400	1674700	2005200	3465700	3554200	2884100	4333100	4295400	3828500	0.617963	0.17525	1.42358	0.387434	2.62197	-0.72438	P39968	P39968	Vacuolar protein 8
POL5	19.8598	20.0562	20.0188	19.2551	19.0639	18.1049	19.6218	19.2072	20.1685	18.0859	18.0216	18.2113				+		+	30.583	6.94115	30	976320	1065600	1188300	565640	473800	93778	1396400	966240	1661600	113790	111290	119920	1.50037	1.17025	0.4759	0.312425	4.66111	1.872	P39985	P39985	DNA polymerase V
SPF1	18.206	19.2725	18.9534	18.3477	18.2389	18.146	17.8308	18.1481	17.5263	15.5278	15.6556	16.0255					+	+	9.794	6.51595	10	543130	614200	613360	188770	208950	191030	284920	366660	269580	0	0	0	0.815961	0.566411	1.25971	0.975557	3.0356	3.07436	P39986	P39986	Manganese-transporting ATPase 1
SNU13	24.2687	24.2559	23.8972	24.2893	24.3036	24.2954	24.0748	23.9958	24.002	23.8767	24.0925	23.5931							102.44	8.33409	58	23194000	20680000	19290000	22136000	19793000	22520000	23040000	21741000	22523000	6692500	7737400	6468400	0.567103	-0.155497	0.395408	0.116407	0.689903	0.286512	P39990	P39990	13 kDa ribonucleoprotein-associated protein
EDC3	21.0759	21.3525	21.3215	20.5806	20.6568	20.7503	21.4639	21.3302	21.2193	19.728	20.2381	19.0474				+		+	72.34	7.41261	52	2644700	2467400	2926300	1014000	1170900	1749900	4052700	4601100	4404200	272970	432830	121970	2.37257	0.587415	0.320145	-0.087848	1.94472	1.57883	P39998	P39998	Enhancer of mRNA-decapping protein 3
MIT1	20.4091	19.7351	20.4474	19.2437	16.892	19.2708	15.7485	15.1774	16.4487	20.9555	20.2488	20.8219					+		32.086	6.88594	18	1779300	852600	1582400	327410	0	337660	0	0	0	1252400	477230	1081200	0.986114	1.72837	3.27419	4.40568	0.686229	-0.478162	P40002	P40002	Transcriptional regulator MIT1
NOP16	18.1574	17.3554	15.4148	18.2841	16.726	15.1056	18.1535	17.7877	17.8216	16.5704	15.622	16.9519							31.303	6.2464	11	402280	205720	0	116850	0	0	725560	187600	125610	0	0	0	0.0776963	0.270646	0.502271	-0.94504	0.261871	0.594451	P40007	P40007	Nucleolar protein 16
NUG1	21.4097	21.3047	21.0431	20.4734	20.4396	20.7089	20.6976	20.9087	20.9145	20.4603	20.4499	20.5963				+	+	+	50.096	7.36479	53	3233100	3031400	3023400	1327300	1264000	1611200	2511800	2828200	2989600	449090	430440	463470	2.17299	0.711836	1.46777	0.412182	2.49326	0.750283	P40010	P40010	Nuclear GTP-binding protein NUG1
ARB1	21.1384	20.8541	21.143	15.1037	18.4948	18.3892	20.5736	20.6531	20.4003	16.1227	15.3643	16.5098				+	+	+	86.526	7.1274	34	2226300	2179900	2062900	0	236820	218990	2143400	1980000	2361000	0	0	0	1.53436	3.71591	1.84499	0.502843	3.87254	5.04625	P40024	P40024	ABC transporter ATP-binding protein ARB1
UTP7	19.7281	19.5787	19.6896	19.1493	19.1694	19.1741	19.0878	18.9842	19.1538	19.2005	18.9157	19.0695				+	+	+	23.595	6.89962	31	1511400	1203900	1473900	429390	442940	447160	543410	529810	624090	197880	316640	215750	3.41661	0.501234	3.04676	0.590207	2.52466	0.603581	P40055	P40055	U3 small nucleolar RNA-associated protein 7
DOT6	19.2324	19.4547	19.5822	16.956	14.5812	16.9641	19.3018	19.5592	19.5232	17.0406	16.4187	17.7344				+		+	41.967	6.69705	20	764290	727690	790060	0	0	0	708580	1069700	917520	0	0	0	1.8184	3.25596	0.106152	-0.0382881	2.40913	2.3585	P40059	P40059	Transcriptional regulatory protein DOT6
NUP157	19.908	20.4058	20.3986	19.1747	19.751	19.9973	19.9751	19.9411	20.0286	16.6025	15.9659	14.9852						+	127.7	7.03763	25	1443000	1376000	1355500	190190	253170	361180	1763400	2042100	2120300	0	0	0	0.948714	0.596479	0.699764	0.25589	3.03634	4.38627	P40064	P40064	Nucleoporin NUP157
GLE2	20.0234	20.1812	20.1794	19.7163	19.8454	19.7829	19.683	19.8504	19.6518	20.121	20.4677	20.615				+	+		213.64	7.10288	51	1661000	1414500	1864700	766590	1025600	977280	1171800	675570	1172100	584980	727760	631310	2.24309	0.346457	2.10769	0.399565	0.813335	-0.273237	P40066	P40066	Nucleoporin GLE2
KAP123	14.8765	14.885	15.4488	16.7915	15.3594	16.799	17.189	17.5046	17.0765	17.4772	17.0387	17.6992					+	+	9.9473	6.01393	5	0	0	0	0	0	0	269390	365230	165620	76690	62343	93345	1.13889	-1.24654	3.17535	-2.18661	3.00036	-2.33495	P40069	P40069	Importin subunit beta-4
SCS2	19.6905	20.0276	19.6893	20.6798	20.6212	20.725	20.9483	21.3506	21.192	19.3095	16.8942	16.7008				+	+	+	78.663	7.2755	31	662480	616210	716550	1314900	1311400	1371200	3806300	4666100	4197000	195580	0	0	2.77024	-0.8729	2.95578	-1.36119	1.20319	2.16761	P40075	P40075	Vesicle-associated membrane protein-associated protein SCS2
FTR1	16.9416	16.119	16.8368	14.666	15.5489	14.6664	17.4546	17.6702	17.2805	17.8158	16.4512	17.6075				+	+		50.936	6.00182	4	125870	0	119000	0	0	0	233460	292340	233490	0	0	0	1.88749	1.67204	1.38331	-0.835955	0.592703	-0.659047	P40088	P40088	Plasma membrane iron permease
YRF1-2	15.0886	16.2843	15.005	15.871	16.5902	15.9779	17.2831	17.2494	17.4226	15.092	17.6782	15.0788					+		7.4464	5.95588	4	0	0	0	58228	110450	63523	203600	214510	253080	0	0	0	0.662319	-0.687088	1.95324	-1.85908	0.196767	-0.490401	P40105;Q08994;P43539	P40105	Y element ATP-dependent helicase protein 1 copy 2
SSB2	27.5176	27.5552	27.4959	27.5902	27.4626	27.5144	27.1102	27.0549	26.9873	27.4601	27.4907	27.4812					+	+	323.31	9.32019	365	184600000	174660000	195630000	205720000	200610000	198640000	206750000	207030000	188400000	105640000	118570000	103940000	0.00356466	0.000445684	3.55022	0.472092	1.09667	0.045543	P40150	P40150	Heat shock protein SSB2
IES2	16.2588	15.5481	14.4295	15.4371	15.6503	15.4401	15.9746	16.6833	16.133	16.7918	14.9236	16.5359							5.7437	5.52711	4	0	0	0	0	0	0	83690	147510	105400	0	0	0	0.0627961	-0.0970637	0.67329	-0.851506	0.353022	-0.671618	P40154	P40154	Ino eighty subunit 2
VID27	20.2573	21.4361	21.0953	15.6249	15.9679	15.6285	21.7881	21.4078	21.5907	18.9982	18.5178	18.7802				+		+	108.74	7.30328	49	2470500	2147500	2270100	0	0	0	4284400	4364000	4032800	229110	139940	166010	3.83216	5.18912	0.842206	-0.665959	2.34175	2.16415	P40157	P40157	Vacuolar import and degradation protein 27
	18.8223	18.7992	19.1903	15.7255	14.8536	15.7294	19.8021	19.9023	20.1583	20.3905	20.8645	20.99				+	+	+	61.448	6.97281	23	293220	538350	746060	0	0	0	1451000	1704700	2151700	481780	1320900	705440	3.41439	3.50107	2.45151	-1.01697	2.90896	-1.81104	P40159	P40159	Uncharacterized protein YNL208W
RTT106	15.6642	16.5295	15.3799	16.0402	14.8372	16.0452	17.857	17.6769	17.6068	17.6901	16.6426	16.6173					+	+	11.218	5.95142	6	0	0	0	0	0	0	319910	280100	294160	0	0	0	0.152878	0.216977	2.20004	-1.85569	1.06994	-1.12548	P40161	P40161	Histone chaperone RTT106
MMF1	14.297	16.5216	15.7315	14.9359	15.9632	14.9372	17.7865	17.7857	17.9188	15.1848	17.551	16.0328					+		4.0529	5.99233	3	0	0	0	0	0	0	246160	265330	471000	0	0	0	0.117727	0.237916	1.62157	-2.3136	0.318848	-0.739514	P40185	P40185	Protein MMF1, mitochondrial
RPL13B;RPL13A	25.7352	25.7023	25.8075	25.214	25.2363	25.1979	25.0372	24.9942	24.9294	25.1221	25.0547	25.1184				+	+	+	96.59	8.67248	106	59247000	50323000	50861000	52919000	41136000	38166000	40934000	34922000	40130000	17622000	23345000	20802000	4.06368	0.532291	4.18024	0.761424	4.16466	0.649967	P40212;Q12690	P40212;Q12690	60S ribosomal protein L13-B;60S ribosomal protein L13-A
NDE1	15.9195	16.4448	14.6865	14.9196	16.0241	14.9209	18.7635	18.4767	18.7686	17.9509	18.2504	16.7267					+	+	16.369	6.35472	10	0	0	0	0	0	0	622460	788660	671290	83108	97647	0	0.244927	0.395383	2.31136	-2.98599	1.31243	-1.95906	P40215	P40215	External NADH-ubiquinone oxidoreductase 1, mitochondrial
TIF34	19.1765	18.7464	19.044	19.5756	20.1656	19.9947	19.8767	19.8912	19.9465	20.5257	20.3945	20.4905				+	+	+	30.951	7.06281	44	299060	227290	259920	878910	1318100	828080	1642500	1986600	1845100	662040	853040	755030	1.88498	-0.92295	2.68284	-0.915799	3.43088	-1.48126	P40217	P40217	Eukaryotic translation initiation factor 3 subunit I
SSM4	18.8388	18.5493	18.5641	16.972	17.4892	17.2735	14.9336	16.2802	15.755	16.6284	15.0174	16.5822				+	+	+	81.687	6.22316	6	606210	379090	398380	72419	118810	96842	0	0	0	0	0	0	2.86552	1.40583	2.7566	2.99448	2.05922	2.5747	P40318	P40318	ERAD-associated E3 ubiquitin-protein ligase DOA10
ELO3	20.2145	20.3506	20.2512	16.0355	16.3899	16.0405	19.9956	19.7952	19.7155	19.3437	19.2196	19.2403				+	+	+	60.418	6.94287	15	1284900	1228000	1381000	0	0	0	1398500	1306400	1278200	313740	294410	282200	5.30721	4.11678	2.03424	0.436666	4.24877	1.00425	P40319	P40319	Elongation of fatty acids protein 3
RPT2	16.5912	16.2905	16.9167	16.0959	15.469	16.1011	15.9875	15.7946	14.9431	16.709	16.4773	15.1396				+	+		7.471	5.47126	3	98729	71468	125780	0	0	0	0	0	0	0	0	0	1.20596	0.71081	1.30323	1.0244	0.398082	0.490823	P40327	P40327	26S protease regulatory subunit 4 homolog
RFC4	19.7659	19.7154	19.5303	19.8342	19.4029	19.4688	20.4388	20.428	20.6821	16.13	16.5589	16.3078					+	+	165.63	7.08422	31	779980	487170	656380	867330	380160	548210	2472000	2502000	3446700	0	0	0	0.268114	0.101931	2.81851	-0.845744	4.69319	3.33831	P40339	P40339	Replication factor C subunit 4
YTA7	20.6846	20.7293	20.515	20.1067	19.751	20.4101	20.5483	20.5593	20.5989	19.6851	20.9187	19.9948				+			110.57	7.24726	59	1830000	1616900	1807400	983280	687480	1082900	2389400	3039100	2628300	320150	890740	394950	1.28933	0.553685	0.48034	0.0741501	0.517323	0.443436	P40340	P40340	Tat-binding homolog 7
RFC2	21.8579	21.4045	21.3754	22.1247	21.7478	21.4105	22.6863	22.8679	22.8885	16.8174	20.0126	20.0489					+	+	87.875	7.7014	53	1216300	824270	963590	8997300	7995300	8179700	6355400	7489900	7953000	0	148320	158380	0.344239	-0.215063	2.77366	-1.26831	1.12358	2.58631	P40348	P40348	Replication factor C subunit 2
UTP18	19.7026	19.6341	19.8789	19.2365	19.5314	18.8529	19.7288	19.1624	19.534	16.6743	15.9733	15.3418				+		+	10.957	6.87885	25	1047800	834390	1172700	393800	566150	208130	771460	1370800	1200400	0	0	0	1.19258	0.53161	0.65726	0.26346	3.17369	3.74205	P40362	P40362	U3 small nucleolar RNA-associated protein 18
NUP82	18.0829	18.403	18.1946	17.1062	17.5076	17.2347	16.0975	15.3201	15.9931	15.245	16.6685	16.8462				+	+	+	6.4474	6.1364	8	439060	354940	372400	55866	82129	64632	0	0	0	0	0	0	2.47629	0.944	3.12545	2.42325	1.73005	1.97359	P40368	P40368	Nucleoporin NUP82
CCT5	17.4376	18.0628	17.3898	16.4584	13.8675	16.4648	16.3624	16.2365	16.1027	16.4024	16.5238	16.2714					+	+	3.4801	5.77741	4	181720	224040	193220	0	0	0	0	0	0	0	0	0	1.07202	2.03316	2.43365	1.3962	2.23941	1.23086	P40413	P40413	T-complex protein 1 subunit epsilon
RPC10	18.6523	18.7164	18.6532	18.6925	18.7982	18.4618	20.6	20.6021	20.1	19.2167	19.2997	19.2828					+	+	10.272	7.03587	14	281310	262220	286170	160370	178770	138760	2893500	3340900	2889700	129480	155320	144640	0.0801823	0.0230745	3.32481	-1.76012	4.2458	-0.59245	P40422	P40422	DNA-directed RNA polymerases I, II, and III subunit RPABC4
MLP2	17.1648	16.9808	17.2007	15.5458	15.2704	15.5491	17.0687	17.1283	17.0986	15.4454	15.0783	16.552				+		+	8.3672	6.02522	10	98912	77636	103100	0	0	0	231550	263980	284640	0	0	0	3.87731	1.66035	0.0855039	0.0169423	1.47313	1.42353	P40457	P40457	Protein MLP2
FKH1	17.2984	15.8029	15.946	13.9587	16.6456	13.9567	18.3736	18.3345	18.0805	16.9358	16.2488	15.5494					+		3.4225	6.17843	5	75405	0	0	0	0	0	454390	522920	455360	0	0	0	0.668409	1.49543	1.77208	-1.91377	0.0580718	0.104449	P40466	P40466	Fork head protein homolog 1
ASG1	21.4423	21.4496	21.3601	20.7604	21.0261	20.8808	24.8707	24.7458	24.4107	16.3663	15.281	16.8117				+	+	+	323.31	8.11968	98	2195400	1807400	1898700	958770	1162600	1043300	41275000	41362000	40030000	0	0	0	2.52513	0.528235	4.69104	-3.25839	3.49472	5.26437	P40467	P40467	Activator of stress genes 1
NUP159	18.2884	18.3169	17.7076	17.9526	18.0016	17.5785	15.1619	15.4514	17.736	16.6443	16.7882	15.3574					+	+	38.051	6.2529	19	530550	439970	295550	120960	131700	120760	0	0	150700	0	0	0	0.470768	0.26008	1.11566	1.98791	1.6848	1.84101	P40477	P40477	Nucleoporin NUP159
SEC24	18.0735	16.6687	17.7551	15.349	16.0552	15.3516	18.4511	18.137	18.3313	15.651	16.2123	16.9108				+		+	4.5636	6.28149	6	202930	0	153720	0	0	0	487270	514740	553300	0	0	0	1.77029	1.91386	0.863193	-0.807369	1.04092	1.24108	P40482	P40482	Protein transport protein SEC24
RPL34A;RPL34B	23.3156	23.4701	23.3404	22.6637	22.8167	22.8242	22.6411	22.5471	22.5704	22.3768	22.3966	22.312				+	+	+	6.7014	7.97228	27	12265000	11012000	12416000	5957400	6738300	6549400	10588000	11419000	12145000	1604200	1557100	1565200	2.99051	0.607197	3.84404	0.789192	4.31467	1.01356	P87262;P40525	P87262;P40525	60S ribosomal protein L34-A;60S ribosomal protein L34-B
CST6	16.8357	15.6068	17.3966	16.7119	15.3115	16.7191	18.0423	18.2666	18.1232	16.9016	16.4935	15.6372					+		14.045	6.15116	10	0	0	97752	0	0	0	379430	472240	466890	0	0	0	0.199349	0.365553	1.34437	-1.531	0.155632	0.268937	P40535	P40535	ATF/CREB activator 2
IRR1	15.6309	15.7076	16.1147	16.1267	15.3729	16.132	18.7836	18.5752	18.654	15.4608	15.4889	16.1511					+		8.9989	6.53545	9	0	0	0	0	0	700080	606180	508450	623570	508350	484540	0	0.0709061	-0.0594438	4.21498	-2.85322	0.163068	0.117475	P40541	P40541	Cohesin subunit SCC3
SNL1	17.4294	14.9232	17.5191	18.046	17.9855	18.0372	17.4566	17.4644	17.2448	16.9998	16.7536	14.966							2.9952	6.27448	8	176510	0	190970	267960	261380	269560	233780	253470	227790	0	0	0	0.755701	-1.39901	0.375634	-0.764659	0.132756	0.384104	P40548	P40548	HSP70 co-chaperone SNL1
MGA2	14.969	16.1035	15.3632	15.3897	15.0621	15.3925	17.4847	17.1968	17.2541	15.738	15.2965	16.6117					+		14.096	5.9822	8	103100	82690	88343	0	0	0	165950	249260	270520	0	0	0	0.219382	0.197173	2.22436	-1.83331	0.325181	-0.403489	P40578	P40578	Protein MGA2
RLP7	20.3102	20.6991	20.266	20.5966	20.5676	20.5152	20.4496	20.4308	20.5434	20.4337	20.2119	19.9148							118.92	7.21709	36	1718000	1922800	1683900	1486300	1491300	1437300	1304800	1373600	2122800	719710	669260	555000	0.409481	-0.134661	0.127911	-0.0494963	0.512612	0.238306	P40693	P40693	Ribosome biogenesis protein RLP7
MKT1	18.9788	19.3956	19.1945	15.4505	14.8379	15.4535	19.807	19.8354	19.8329	18.0525	16.853	17.4075				+	+	+	92.539	6.78737	20	335390	404200	380680	0	0	0	1501400	1730900	1686600	89559	0	0	4.11277	3.94235	2.20514	-0.635443	2.05515	1.75198	P40850	P40850	Protein MKT1
PHB1	15.5871	17.1128	16.365	21.1846	20.5371	19.9953	18.6926	18.5864	18.7534	16.2471	15.5769	16.1577				+	+		77.902	6.80781	12	0	0	0	2178700	1560900	1900200	231900	248690	303630	0	0	0	2.78237	-4.21738	2.19811	-2.32253	0.300605	0.361037	P40961	P40961	Prohibitin-1
LCB2	17.6993	18.0613	17.2402	15.1425	14.3613	15.1445	17.2703	17.3865	17.3489	15.073	16.0918	16.6069				+		+	8.0353	6.1749	13	194140	216340	148690	0	0	0	281160	327750	327760	0	0	0	2.85596	2.78419	0.621383	0.331726	1.57275	1.74309	P40970	P40970	Serine palmitoyltransferase 2
GSC2	21.4873	21.6238	21.6322	14.9203	15.909	14.9216	16.2665	16.015	16.3666	21.4173	21.2297	21.2775				+	+	+	43.981	7.17432	45	2556200	4603000	4091200	0	0	0	0	0	0	1071100	1350000	1267300	4.34757	6.33084	5.90392	5.36509	1.69053	0.272951	P40989	P40989	1,3-beta-glucan synthase component GSC2
NOP2	17.6496	17.3573	17.2071	17.7671	18.1331	18.3759	18.5581	18.0667	18.1931	18.1684	18.4428	18.3505				+	+	+	9.9812	6.53395	16	95162	65503	68142	210380	357630	280370	574400	600330	658150	187360	199240	122720	1.45413	-0.687311	1.93832	-0.867917	2.40832	-0.915865	P40991	P40991	25S rRNA (cytosine(2870)-C(5))-methyltransferase
ARF3	16.3801	16.9737	16.357	17.11	16.9185	16.9806	16.3149	16.6376	17.2706	16.7034	14.9043	16.2091							2.2128	6.03121	5	80351	114190	0	146000	126640	128950	105440	142210	230750	0	0	0	0.967352	-0.432802	0.189018	-0.170823	0.477989	0.631278	P40994	P40994	ADP-ribosylation factor 3
RPL33B	21.5148	21.7105	21.1922	21.1636	20.671	20.9567	21.1142	20.9242	20.985	20.3472	20.6424	19.8467				+	+	+	45.481	7.40642	12	2996300	3059800	2435800	2325800	1681500	2039400	2950200	2789100	3043900	739170	927480	504880	1.22475	0.542056	1.3482	0.464697	1.90097	1.19373	P41056	P41056	60S ribosomal protein L33-B
RPS29B	19.8332	20.2071	20.0949	21.8271	22.2468	21.6476	19.8871	19.7445	20.4022	17.4919	16.5532	16.4263				+		+	12.698	7.2754	17	822480	818630	929430	5179400	5392000	4091100	451490	441080	728100	0	0	0	3.05462	-1.86208	0.0508701	0.0338167	3.09289	3.22122	P41058;P41057	P41058	40S ribosomal protein S29-B
LST8	19.2339	16.2144	19.1954	19.2552	19.1697	19.2516	19.3619	19.3974	19.2589	19.3845	19.5055	19.193							15.784	6.80215	18	162430	0	160790	236600	75824	225050	1027400	1059600	1304100	746250	711760	631110	0.432457	-1.01099	0.489451	-1.12487	0.498498	-1.14647	P41318	P41318	Target of rapamycin complex subunit LST8
RPL10	25.6139	25.5445	25.6858	25.3901	25.5183	25.354	25.0993	25.1793	25.1318	25.5991	25.5308	25.6419				+	+		125.2	8.76056	158	70084000	38803000	69600000	44408000	54599000	51389000	55190000	51008000	66320000	25094000	24393000	25293000	1.40278	0.193922	3.28007	0.477921	0.175596	0.0241108	P41805	P41805	60S ribosomal protein L10
SEC26	19.0951	18.4641	18.6979	18.0564	15.2503	14.4477	19.8427	19.8951	19.9046	16.2537	17.3506	16.6104				+	+	+	45.164	6.76154	30	417060	264850	371300	151780	0	0	1311400	1676600	1581800	0	0	0	1.20081	2.83421	2.43566	-1.12847	2.24945	2.01409	P41810	P41810	Coatomer subunit beta
SEC27	19.5046	18.7145	19.0823	19.4395	19.0563	18.9608	19.3137	19.8578	19.8171	16.6987	18.7978	18.3067							47.894	6.8955	27	793130	270170	513900	662160	565490	547240	1132900	1780500	1424900	0	97389	73635	0.066501	-0.0517108	0.91285	-0.562366	0.799853	1.16609	P41811	P41811	Coatomer subunit beta
DIM1	16.7316	19.9947	18.6939	19.0156	19.2248	19.3056	15.7801	15.619	15.1706	16.3046	16.0984	16.322					+	+	1.864	6.50981	1	0	214180	89316	940320	968940	1021700	0	0	0	0	0	0	0.302651	-0.708641	1.42191	2.95014	1.10337	2.23173	P41819	P41819	Dimethyladenosine transferase
PSA1	18.0432	18.5165	18.2576	14.448	14.4224	15.9866	19.1932	18.9161	19.0644	18.8553	18.8573	18.8274				+	+	+	10.51	6.64094	21	212090	258650	244850	0	0	0	832630	933340	1295200	204930	205810	187160	2.46481	3.3201	2.11151	-0.785453	1.85858	-0.574217	P41940	P41940	Mannose-1-phosphate guanyltransferase
REF2	16.8832	17.0193	16.2785	15.9818	15.5309	15.3317	17.2106	17.2068	16.8074	16.5198	16.5484	17.6031				+			4.4317	5.91891	5	120880	0	0	0	0	131420	197120	212030	168210	0	0	0	1.6934	1.11219	0.588299	-0.347904	0.143381	-0.16345	P42073	P42073	RNA end formation protein 2
KRI1	16.2316	15.4097	15.6233	17.4231	17.0402	17.3602	16.5977	17.2624	17.5211	18.3285	17.8233	17.7257				+	+	+	15.034	6.2163	11	0	0	0	336010	117430	128980	193730	121370	419150	139530	100530	88789	2.29075	-1.51962	1.68776	-1.37218	2.68966	-2.20425	P42846	P42846	Protein KRI1
MRPS18	16.0868	14.6221	16.5071	15.3291	16.3889	14.5085	16.6221	17.1755	17.3103	16.7022	16.1499	15.4903							19.141	5.76115	3	0	0	0	0	0	0	131100	207490	238370	0	0	0	0.156514	0.329836	0.99947	-1.29735	0.218115	-0.375474	P42847	P42847	37S ribosomal protein S18, mitochondrial
UTP10	23.5974	23.7187	23.5287	23.0939	23.0855	23.0577	23.3915	23.3838	23.4392	22.7326	22.6803	22.6437				+	+	+	258.78	8.10941	231	15495000	14997000	14836000	6904000	6407200	6579900	15528000	19854000	21530000	2394700	2062100	2062000	3.15878	0.535922	1.64738	0.210105	3.95929	0.929432	P42945	P42945	U3 small nucleolar RNA-associated protein 10
GCN20	20.3602	20.7814	20.308	19.1202	19.6919	19.9293	20.4393	20.419	20.5148	16.4164	16.3676	16.6667				+		+	31.677	7.11873	35	1419600	1475900	1408100	273880	477660	548370	2140200	3061400	2338800	0	0	0	1.47841	0.902718	0.0578352	0.0255286	4.65164	3.99964	P43535	P43535	Protein GCN20
RGD2	14.7806	14.8051	15.4232	14.5086	15.3783	15.6107	16.6544	16.6666	17.5748	17.6857	16.552	15.6664					+	+	4.1647	5.83043	2	0	111550	0	0	0	0	139350	152860	273000	0	0	0	0.153814	-0.162927	2.21547	-1.96233	1.23398	-1.63174	P43556	P43556	Rho-GTPase-activating protein RGD2
EPL1	16.8499	18.1265	15.526	15.6072	17.093	16.4638	17.6949	17.8749	18.1216	15.5925	16.263	16.0991							54.311	6.12914	8	0	140780	0	0	0	0	396540	293980	515040	0	0	0	0.198346	0.446163	0.629117	-1.06298	0.473679	0.849309	P43572	P43572	Enhancer of polycomb-like protein 1
GAT1	15.4406	17.4573	14.7255	16.4574	15.9215	15.4589	17.2829	16.8105	17.8245	16.758	17.5466	15.1103							2.6746	5.85052	5	0	0	0	0	0	0	207270	161100	340430	0	0	0	0.02768	-0.0715043	0.757583	-1.43153	0.213009	-0.597176	P43574	P43574	Transcriptional regulatory protein GAT1
IES1	15.1277	17.4086	15.9301	15.4559	15.2629	17.1639	21.0003	20.4666	21.0189	15.7669	15.4297	17.3893					+		52.791	6.91074	23	0	130770	0	0	0	0	2117600	1606000	4287800	0	0	0	0.0759697	0.194582	2.60058	-4.67314	0.014633	-0.0398264	P43579	P43579	Ino eighty subunit 1
LSB3	16.4824	16.2582	16.9604	17.1552	15.723	15.9991	17.8758	18.0718	17.3093	16.1956	16.6084	15.4461					+		2.0303	5.96962	2	0	0	0	0	0	0	418590	190990	322860	0	0	0	0.220683	0.27458	1.73478	-1.1853	0.535576	0.48367	P43603	P43603	LAS seventeen-binding protein 3
RSC8	23.397	23.2823	23.4826	22.9449	22.9862	23.0263	24.4744	24.5294	24.5155	20.9426	21.0215	21.0459				+	+	+	323.31	8.2145	169	11078000	9715000	11149000	8906100	8100700	8773000	31966000	36466000	35394000	738460	810790	770450	2.51819	0.401534	4.30403	-1.11911	5.45901	2.38397	P43609	P43609	Chromatin structure-remodeling complex protein RSC8
ERJ5	18.6088	18.5609	18.1595	18.1378	17.9505	17.9548	18.5902	18.4981	18.0419	15.216	15.6061	15.8383				+		+	11.007	6.53214	9	422210	378150	176260	183940	157360	157190	608690	692660	628750	0	0	0	1.29431	0.428719	0.108246	0.0663471	3.63078	2.8896	P43613	P43613	ER-localized J domain-containing protein 5
ROK1	18.0666	17.4698	17.4282	15.9943	16.0205	15.3442	17.668	17.8073	17.5122	17.4739	16.0396	16.2793				+			13.088	6.20172	7	163810	96576	106990	0	0	0	359650	433120	431010	0	0	0	2.45777	1.86858	0.0112409	-0.00760333	1.01443	1.05727	P45818	P45818	ATP-dependent RNA helicase ROK1
RPS0B;RPS0A	23.7296	23.8727	23.7303	23.8721	23.8201	23.7869	24.0178	24.1245	24.1208	23.7484	23.7843	23.8084					+		30.097	8.26961	80	13512000	12520000	14015000	15297000	15297000	13035000	24366000	27149000	27125000	7845900	8116600	7762100	0.382527	-0.0488002	2.20233	-0.310146	0.0184413	-0.00281016	P46654;P32905	P46654;P32905	40S ribosomal protein S0-B;40S ribosomal protein S0-A
RPA43	14.6942	14.8638	16.0434	15.3415	13.5095	15.8017	17.1333	17.4346	17.3793	15.5486	15.049	16.0944					+		2.7554	5.8347	4	0	0	0	0	0	0	238720	142240	302480	0	0	0	0.14329	0.316206	2.0854	-2.11532	0.281075	-0.363573	P46669	P46669	DNA-directed RNA polymerase I subunit RPA43
NUP85	21.2088	21.3565	21.1559	21.027	20.9116	21.0822	20.292	20.2136	20.0422	15.9372	17.3324	15.6219				+	+	+	51.917	7.27028	70	2853400	2624900	3008100	2205300	2599000	3013300	834960	616080	878290	0	0	0	1.39086	0.2335	3.42969	1.05782	3.13664	4.94326	P46673	P46673	Nucleoporin NUP85
STU2	16.3274	16.6728	16.8649	15.7975	16.2934	16.0975	17.3115	17.336	17.736	16.3742	15.3854	16.0239				+	+		2.481	5.88841	4	0	0	0	0	0	0	118290	276100	379010	0	0	0	1.23036	0.558915	1.79862	-0.839472	0.987567	0.693908	P46675	P46675	Protein STU2
SUM1	21.1134	20.3376	20.887	17.9455	18.1114	17.9253	22.3295	22.4174	22.2946	16.1909	15.7783	16.9408				+	+	+	257.4	7.46793	80	1787000	933850	1756800	181070	206640	180710	7729400	9019900	7576900	0	0	0	3.51743	2.78527	2.59346	-1.56786	3.39448	4.47595	P46676	P46676	Suppressor of mar1-1 protein
TAF1	19.5627	19.2323	19.4617	19.236	19.4502	19.5093	20.01	19.8179	19.9752	15.7228	18.1531	17.9425					+	+	30.754	6.95474	30	639800	581380	728670	483670	596630	553880	1577800	1753700	1907800	0	104240	82675	0.0548336	0.0203876	1.9702	-0.5155	1.28438	2.14607	P46677	P46677	Transcription initiation factor TFIID subunit 1
RPS10A;RPS10B	23.3995	22.8259	23.5609	23.0097	23.2399	23.1385	23.6745	23.7656	23.7356	22.8244	23.2209	23.3358							31.417	8.11528	49	12134000	9644800	12245000	8146800	9099800	8541200	17344000	19470000	18894000	4566500	5179900	5134900	0.222529	0.132721	0.965615	-0.463151	0.190423	0.135061	Q08745;P46784	Q08745;P46784	40S ribosomal protein S10-A;40S ribosomal protein S10-B
YPP1	19.9582	19.6893	20.342	19.7026	19.7318	19.5613	20.247	19.759	19.8579	18.9652	19.2519	19.3046						+	323.31	7.05702	39	1421600	1232200	1575300	619510	452990	785710	1791400	1339700	1721600	113550	210490	138830	0.776581	0.331245	0.0601943	0.0418434	1.71676	0.822542	P46951	P46951	Cargo-transport protein YPP1
RPE1	20.7024	20.6339	20.8844	16.0923	17.3203	13.6007	20.9931	20.5021	20.3165	22.6736	22.556	22.4214				+		+	4.6392	7.38947	20	1834600	1501200	1915200	0	0	0	2452600	2163500	2402100	3987000	4460700	3800300	2.00581	5.06913	0.251096	0.136323	4.18764	-1.81008	P46969	P46969	Ribulose-phosphate 3-epimerase
RSF2	14.3758	15.9644	15.2221	13.6038	14.5186	16.3689	21.1169	21.119	21.1793	16.1211	16.2203	17.3098					+	+	101.02	6.98666	29	0	0	0	0	0	0	2424300	3224200	4049000	0	0	0	0.141642	0.356978	3.68855	-5.95097	1.07432	-1.36296	P46974	P46974	Respiration factor 2
RPL17B	19.4969	19.3639	19.538	19.4103	19.5738	19.5287	19.3062	19.5763	19.4836	19.5927	18.8404	19.5832							2.5004	6.97022	8	803000	733760	1080100	733940	868380	773900	1102600	1398900	1446100	154510	93801	148320	0.204738	-0.0380007	0.0390007	0.010917	0.191875	0.127523	P46990	P46990	60S ribosomal protein L17-B
RPA34	18.9826	18.7098	18.0284	16.3628	15.5316	17.39	18.0592	18.2787	17.7769	17.0296	16.0349	17.4997				+		+	2.212	6.33427	4	607790	512910	372480	0	0	0	204760	265210	195980	0	0	0	1.61566	2.14547	0.773747	0.535361	1.53473	1.71888	P47006	P47006	DNA-directed RNA polymerase I subunit RPA34
SMC3	21.6211	22.088	22.5024	17.3805	15.1113	14.6042	22.1989	22.3691	22.0054	17.3952	15.5615	17.2389				+		+	4.3278	7.52729	5	4013600	4055100	3935300	0	0	0	7169600	7308400	7191500	0	0	0	2.69452	6.37184	0.164942	-0.120612	2.94809	5.33865	P47037	P47037	Structural maintenance of chromosomes protein 3
MTR4	16.0529	18.4525	14.4181	14.6039	16.0003	15.6114	17.5937	17.6106	17.6063	17.5832	15.9643	17.4873							15.065	5.91436	5	0	0	0	0	0	0	310540	331300	179190	0	0	0	0.294114	0.902651	0.480429	-1.29568	0.212771	-0.703743	P47047	P47047	ATP-dependent RNA helicase DOB1
NUP192	21.3259	21.1076	20.7868	21.462	20.8267	21.0095	20.7999	20.8766	20.8895	19.3243	17.8838	17.7136						+	118.51	7.35211	82	2756900	2536700	2003800	2358500	1639600	2145900	2281400	3068600	3356700	175010	86548	85763	0.035854	-0.0259781	0.615918	0.218131	2.17909	2.76619	P47054	P47054	Nucleoporin NUP192
NOP9	20.9653	21.0094	20.7957	20.2299	19.5909	20.2637	20.8885	20.8932	20.9879	20.5648	20.3553	20.5502				+		+	33.229	7.3138	62	2163200	2078500	2303300	618120	484830	771540	3361600	3584200	3191700	749770	627570	662470	1.76368	0.895309	0.00131176	0.00029246	2.00514	0.433401	P47077	P47077	Nucleolar protein 9
CCT8	20.925	21.2445	20.7128	18.7383	18.9265	19.0959	21.0186	21.2832	21.2371	17.3248	18.0883	17.2311				+		+	104.59	7.25725	60	2203300	2252800	2060000	261490	301520	338590	2892700	4265400	3404000	0	102050	0	3.40753	2.04053	0.554828	-0.218836	3.39944	3.4127	P47079	P47079	T-complex protein 1 subunit theta
MPP10	17.5719	17.4217	17.2769	16.7895	16.5097	17.1101	17.0947	16.6493	16.271	17.5709	16.883	17.2226				+	+		41.108	6.07434	11	194830	156540	161440	112160	93975	141770	181900	144080	0	0	0	0	1.48699	0.620342	1.38735	0.751789	0.385666	0.19794	P47083	P47083	U3 small nucleolar RNA-associated protein MPP10
TMA22	16.0506	15.2037	14.6049	15.6078	16.3224	15.1935	19.1088	18.9952	18.9286	17.3171	17.2528	16.0897					+	+	8.276	6.34209	8	0	0	0	0	0	0	735950	745690	716620	0	0	0	0.324552	-0.421522	3.03852	-3.72449	1.29584	-1.60015	P47089	P47089	Translation machinery-associated protein 22
TY1B-JR2;TY1B-GR1;TY1B-OR;TY1B-MR2;TY1B-GR3;TY1B-BR	21.2938	21.3422	21.16	18.8446	18.573	18.7172	20.462	20.4946	20.3935	20.3193	20.5297	20.48				+	+	+	135.59	7.26972	33	3226400	2821400	3092100	309050	308810	341530	2109100	2296400	2209500	583810	689990	620570	4.93408	2.55373	3.71086	0.815294	3.22068	0.822351	P47100;Q12141;Q92393;Q04670;Q12316;Q12193	P47100;Q12141;Q92393;Q04670;Q12316;Q12193	Transposon Ty1-JR2 Gag-Pol polyprotein;Capsid protein;Ty1 protease;Integrase;Reverse transcriptase/ribonuclease H;Transposon Ty1-GR1 Gag-Pol polyprotein;Capsid protein;Ty1 protease;Integrase;Reverse transcriptase/ribonuclease H;Transposon Ty1-OR Gag-Pol polyprotein;Capsid protein;Ty1 protease;Integrase;Reverse transcriptase/ribonuclease H;Transposon Ty1-MR2 Gag-Pol polyprotein;Capsid protein;Ty1 …
URB2	21.36	21.4999	21.4092	20.935	20.9584	21.1829	21.3485	21.2407	21.3006	21.3902	21.3214	21.4746				+	+		188.26	7.49631	102	3610900	3399900	2899300	1268400	1547000	1787000	4153800	4183300	4958000	1044500	1141800	1361400	1.95483	0.397621	1.15547	0.126484	0.173689	0.0276775	P47108	P47108	Nucleolar pre-ribosomal-associated protein 2
TAH11	16.1306	16.3699	16.1964	15.1913	15.9532	16.0774	15.3048	15.0621	15.7865	17.3087	17.443	17.0945					+	+	2.6729	5.34978	1	70616	74501	78643	0	0	0	0	0	0	0	0	0	0.793813	0.491659	1.70997	0.847809	2.97102	-1.04978	P47112	P47112	Cell division cycle protein CDT1
ARP3	15.805	16.403	17.312	16.0723	15.2257	16.3977	17.8272	18.7178	18.4232	16.1863	17.1817	16.0785					+		5.4891	6.15088	2	0	0	0	0	0	0	351280	612360	451790	0	0	0	0.470021	0.608096	1.62647	-1.81608	0.0144555	0.0245174	P47117	P47117	Actin-related protein 3
NPA3	16.8687	15.2733	16.0881	16.3915	16.8757	16.0306	15.9667	16.0364	16.2763	17.1818	17.4305	16.8673						+	2.8897	5.46811	3	0	0	0	0	0	0	83233	94206	116410	0	0	0	0.273654	-0.355894	0.0115279	-0.0164213	1.04139	-1.0832	P47122	P47122	GPN-loop GTPase 1
IML1	22.6731	22.7633	22.6238	24.3723	24.372	24.332	22.6944	22.5752	22.5482	22.7713	22.8504	22.8552				+		+	323.31	8.10075	229	4376800	3151500	4613200	28219000	28687000	30185000	6304900	6374300	5927600	2519300	3013400	2734100	5.58324	-1.67201	0.595186	0.0808188	1.32467	-0.138871	P47170	P47170	Vacuolar membrane-associated protein IML1
CCC1	18.8676	19.1174	18.8994	18.4879	18.0257	18.6972	18.8854	18.9015	18.977	19.3161	19.4318	19.3826				+		+	22.18	6.72879	23	360370	401550	372610	409980	258180	296630	535400	575700	645960	517500	434300	547190	1.22836	0.557905	0.183614	0.0401777	2.08397	-0.41534	P47818	P47818	Protein CCC1
FAA4	20.7921	20.5675	20.8503	16.0256	16.7496	15.3072	21.0284	21.7767	21.8254	16.1752	18.0796	17.9594				+	+	+	158.92	7.279	50	1764200	1193800	1657000	0	123710	0	3161700	5551300	5284800	0	146890	127700	3.42238	4.70912	1.38443	-0.806911	2.23275	3.33187	P47912	P47912	Long-chain-fatty-acid--CoA ligase 4
TEA1	17.9683	18.2472	18.2632	15.3047	15.5322	16.9479	20.0185	20.332	20.3275	16.9568	17.1739	16.622				+	+	+	49.039	6.78063	17	220310	238330	274790	0	0	0	1729700	1782300	1788900	0	0	0	1.88683	2.23128	3.89691	-2.06646	2.57478	1.242	P47988	P47988	TY1 enhancer activator
RPS7B	19.2093	19.4529	18.8004	18.1038	17.5427	17.734	18.7703	18.8288	18.2421	19.0497	19.0317	18.7862				+			62.714	6.66722	18	686480	737390	532450	196400	135400	153830	409200	459540	320180	368270	345270	303080	2.24646	1.3607	0.948873	0.540487	0.403149	0.198355	P48164	P48164	40S ribosomal protein S7-B
TCB2	21.0009	20.9523	21.2629	17.2492	18.2666	18.6825	20.5467	20.7382	20.5757	20.6439	20.6481	20.3777				+	+	+	51.065	7.23729	69	2485000	3216100	3335700	74703	354550	323350	1872800	1902000	1561100	843470	810300	490620	2.63242	3.00594	1.78711	0.451827	1.76297	0.515472	P48231	P48231	Tricalbin-2
ENP2	18.1435	18.6428	18.4289	17.9359	17.7644	18.0186	18.8243	18.5621	20.063	18.3916	17.4322	14.4397				+			101.76	6.7072	20	206970	260840	256430	177460	160270	190200	1034200	1151900	1449700	136200	71633	0	1.42519	0.498734	0.700321	-0.74475	0.618695	1.65055	P48234	P48234	Ribosome biogenesis protein ENP2
HLJ1	17.4555	17.5038	17.773	16.9399	15.763	15.612	16.2227	15.4283	15.313	16.7137	17.1654	16.4346				+	+	+	8.9192	5.96498	6	213090	103510	264710	0	0	0	168240	0	172980	0	0	0	1.57013	1.47246	2.50293	1.92276	1.57807	0.806213	P48353	P48353	Protein HLJ1
UPF3	14.7166	16.4252	14.6648	15.6085	16.0074	15.8414	17.0784	17.6574	17.1529	14.5516	16.0302	15.4014					+		8.0962	5.83466	5	0	0	0	0	0	0	179860	289770	213730	0	0	0	0.393957	-0.550251	1.54166	-2.02738	0.0274609	-0.0588853	P48412	P48412	Nonsense-mediated mRNA decay protein 3
SEC16	17.8001	18.0107	17.449	15.8371	15.501	16.0845	17.493	15.4251	16.2274	16.528	17.037	16.4825				+	+	+	9.6013	5.92885	7	135840	355880	214480	0	0	0	142700	0	0	0	0	0	2.9319	1.94576	1.03239	1.37145	1.94214	1.0708	P48415	P48415	COPII coat assembly protein SEC16
CLA4	17.841	17.0321	17.0128	16.0794	15.0994	15.5809	17.5136	17.4057	17.7511	15.5044	16.019	17.3965				+			61.955	6.13194	8	182990	93137	104780	0	0	0	189560	351160	433400	0	0	0	1.91416	1.70872	0.37665	-0.261527	0.720956	0.988661	P48562	P48562	Serine/threonine-protein kinase CLA4
MON2	18.655	19.2181	18.9535	15.5775	16.5946	15.1816	18.5635	18.76	18.7243	16.5755	16.8094	17.2899				+		+	18.412	6.52978	15	363650	412850	294360	0	0	0	953070	506430	856350	0	0	0	2.65887	3.15766	0.679954	0.259624	2.81795	2.05062	P48563	P48563	Protein MON2
RPS12	23.6021	23.7626	23.4697	23.0435	23.1366	23.1391	23.2053	23.1844	23.232	23.0031	22.8975	23.0326				+	+	+	56.514	8.08268	83	12202000	10730000	11874000	8834400	9048300	8914900	13810000	15403000	17074000	4251600	4592600	4238300	2.29908	0.505062	2.0349	0.404246	2.59676	0.633755	P48589	P48589	40S ribosomal protein S12
NUP57	15.8363	14.94	16.5113	16.598	16.4355	16.5032	15.4363	14.9874	15.444	17.481	16.5636	15.989							5.7069	5.92154	3	0	0	0	101020	89861	89648	0	282220	271980	0	0	0	0.752867	-0.749673	0.420836	0.473307	0.658689	-0.9153	P48837	P48837	Nucleoporin NUP57
RPL37A	21.0478	21.2056	21.0286	20.5641	20.3792	20.6443	20.8028	20.7751	20.6153	20.8947	20.8232	21.0261				+	+		7.9236	7.33449	20	2170300	2092400	2178700	1548300	1387500	1622200	2436300	2512900	2378100	1083900	1055700	1135500	2.37221	0.564797	1.95994	0.362947	1.031	0.17932	P49166	P49166	60S ribosomal protein L37-A
RPL38	23.3882	23.0795	22.8756	22.7816	22.6474	22.9741	22.2432	22.4592	22.3396	22.2152	22.1499	22.1201					+	+	44.603	7.91598	52	7116800	6007800	6208700	9027700	8520900	10072000	8102300	9372200	9957400	3084700	3372600	1566800	0.822085	0.313426	2.04639	0.767134	2.48447	0.952715	P49167	P49167	60S ribosomal protein L38
CTR1	17.2567	17.0654	16.9579	15.1795	13.9203	16.6683	17.2397	17.1316	16.8721	17.3754	14.3771	16.1596							3.0686	5.99384	4	156120	124200	129010	0	0	0	200530	200650	175390	0	0	0	1.081	1.83731	0.0293972	0.0122166	0.570562	1.12264	P49573	P49573	Copper transport protein CTR1
NUP145	21.0718	21.3619	21.2034	20.6561	20.5272	20.7884	19.9988	19.5108	20.1836	17.2456	17.4752	17.7129				+	+	+	83.954	7.21136	62	2809200	2754700	2971900	1397100	1214900	1625600	1236200	641620	1394600	63204	75789	84440	2.10147	0.555119	2.42262	1.31462	4.71223	3.73444	P49687	P49687	Nucleoporin NUP145;Nucleoporin NUP145N;Nucleoporin NUP145C
HSH155	15.3837	16.5834	15.7882	16.4626	16.6716	16.3528	16.0008	14.9599	16.0064	16.0865	16.3758	14.9623							2.1022	5.44461	1	0	0	0	93669	103280	81412	0	0	0	0	0	0	0.724617	-0.577257	0.204936	0.262723	0.0692008	0.110246	P49955	P49955	U2 snRNP component HSH155
CTF18	15.8521	16.0416	18.3278	16.6612	16.2884	14.0092	17.1977	18.0888	17.5261	16.2556	15.3406	16.1498							13.828	5.94097	3	0	0	0	0	0	0	160380	272830	439720	0	0	0	0.400716	1.08753	0.443174	-0.8637	0.414734	0.825143	P49956	P49956	Chromosome transmission fidelity protein 18
PHB2	14.8723	15.65	15.0117	19.3504	19.1513	19.2245	17.0759	17.4077	17.6269	15.0694	16.4238	17.7241				+	+		30.093	6.90233	12	0	0	0	680880	687580	736530	95043	129010	157130	1894300	1582500	2023100	4.10201	-4.06405	2.79593	-2.19218	0.696859	-1.22777	P50085	P50085	Prohibitin-2
IMD3	16.6214	15.3749	16.2358	22.0092	21.7537	21.8405	21.9488	21.8915	21.8909	16.2459	17.3396	16.5478				+	+		254.11	7.47092	32	0	0	0	2483800	1627300	3526800	5943300	6899000	9094900	0	0	0	3.98397	-5.7904	4.02899	-5.83301	0.573064	-0.63367	P50095	P50095	Inosine-5-monophosphate dehydrogenase 3
TAF4	17.7257	17.285	17.2104	18.0486	18.0231	17.4412	18.8163	18.945	19.1889	17.8056	17.2328	14.4187					+		20.695	6.55262	20	151140	99285	107500	187180	187070	124350	750580	785470	1177000	0	0	0	0.777255	-0.430605	2.90041	-1.57638	0.363155	0.92135	P50105	P50105	Transcription initiation factor TFIID subunit 4
MNN10	17.8013	19.1439	15.0828	14.0109	15.98	19.1503	17.9947	15.347	17.5648	18.0957	17.9367	17.5647							46.777	6.37162	9	228410	516490	0	0	0	583060	339480	0	284350	155220	142180	103810	0.192613	0.96222	0.0919519	0.373776	0.163304	-0.523067	P50108	P50108	Probable alpha-1,6-mannosyltransferase MNN10
ORC5	16.2348	16.1901	16.2586	16.3579	16.412	16.3639	17.2683	17.5514	17.557	16.6401	15.9293	15.0031				+	+		4.7633	5.87922	2	0	0	0	0	0	0	205170	269250	282800	0	0	0	2.32643	-0.150111	3.64652	-1.23107	0.320013	0.370326	P50874	P50874	Origin recognition complex subunit 5
SPT20	20.7841	21.0398	21.2418	18.8149	19.0527	18.8003	20.1648	20.3875	20.2804	14.5308	16.1003	15.3374				+	+	+	49.062	7.10133	38	2746600	1843700	3249900	316490	369820	300040	1086700	1243700	1470600	0	0	0	3.78412	2.13262	2.14262	0.744342	3.56855	5.6991	P50875	P50875	Transcription factor SPT20
RPL9B	16.0118	15.2887	14.7426	16.0522	15.7068	16.0573	16.7371	16.8473	16.4542	15.1097	14.9007	16.8481					+		2.9089	5.64185	1	0	0	0	0	0	0	138660	186540	113180	0	0	0	0.699152	-0.59108	1.58514	-1.33187	0.140021	-0.271802	P51401	P51401	60S ribosomal protein L9-B
RPL37B	18.9857	19.1588	18.8907	16.4803	14.4993	16.4868	18.2214	18.2897	17.7562	18.2796	17.9348	18.6564				+	+	+	3.5637	6.5104	7	516490	519200	491620	0	0	0	395200	446860	323050	183550	142840	220130	2.05953	3.1896	2.12105	0.922641	1.49932	0.721471	P51402	P51402	60S ribosomal protein L37-B
NUP188	20.804	20.7647	20.6197	20.6155	20.4967	20.7434	20.0697	20.2587	19.7059	20.4809	20.2239	20.5306					+	+	68.613	7.23649	55	2810600	2261000	2284000	1410600	1146800	1425400	1226500	1236500	1909700	507920	481510	537950	0.540461	0.110931	1.85767	0.718018	1.34625	0.317652	P52593	P52593	Nucleoporin NUP188
SBH1	17.4767	16.9368	18.1177	18.3346	18.3049	18.4023	18.529	19.0009	18.5544	15.4409	16.0905	15.2622				+	+	+	6.5023	6.53404	9	187170	108810	267440	302720	301660	321110	454700	835930	640600	0	0	0	1.14901	-0.836906	1.46854	-1.18442	1.96897	1.91249	P52870	P52870	Protein transport protein SBH1
NUP84	21.3261	21.2457	21.1542	20.8593	20.9104	20.8748	19.9222	20.0514	20.211	19.5142	19.884	19.5018				+	+	+	76.01	7.27625	48	3265400	2936300	3419700	1633800	1852800	1694400	736660	1129000	1322200	330970	386400	183170	2.64676	0.360563	3.57934	1.18053	3.5483	1.60871	P52891	P52891	Nucleoporin NUP84
SEH1	22.3548	22.4005	22.2585	24.0264	23.9748	24.0051	22.6332	22.6952	22.4718	22.4831	22.4494	22.5084				+	+	+	91.647	8.02592	109	4068300	3582100	4109300	21790000	20295000	20587000	8563800	9072300	7681400	1894300	2181300	2329900	5.5168	-1.66418	1.53721	-0.262139	1.46145	-0.142364	P53011	P53011	Nucleoporin SEH1
TAF6	21.2264	21.2583	21.2198	20.454	20.2118	20.3579	21.0609	21.3627	21.2565	16.9377	17.7961	18.2004				+		+	121.2	7.33979	64	2820600	2495700	2980800	1111600	909110	862090	2427400	4052500	3986400	0	98228	122840	3.62962	0.893609	0.030756	0.00814374	3.18839	3.5901	P53040	P53040	Transcription initiation factor TFIID subunit 6
MCM6	20.8218	21.2058	21.3446	20.0481	20.0534	19.5642	20.619	20.9786	20.7191	15.3665	17.6679	17.2874				+		+	53.287	7.26148	53	1995500	2826500	2542400	308700	353610	205680	2783700	3881500	3361400	0	0	0	2.26896	1.23555	0.863283	0.351851	2.40174	4.35017	P53091	P53091	DNA replication licensing factor MCM6
INO80	21.5805	21.4644	21.5023	21.0112	20.9663	20.8915	22.4632	22.2974	22.2516	17.3729	16.4892	17.6924				+	+	+	323.31	7.58846	100	2838400	2285700	2736700	915130	1211000	912920	8880000	8890900	10096000	0	0	0	3.47853	0.559395	3.45433	-0.821684	3.55587	4.33088	P53115	P53115	Putative DNA helicase INO80
ITC1	17.4046	17.0103	16.7713	16.2995	16.5008	15.7856	20.358	20.5094	20.157	17.7741	14.356	16.5693				+	+		178.94	6.79165	30	148500	100740	97339	68351	79937	0	1596600	2156600	1941300	0	0	0	1.43078	0.866782	4.00009	-3.27939	0.336189	0.828929	P53125	P53125	Imitation switch two complex protein 1
PRP43	22.0197	22.1349	21.7133	19.9291	19.43	19.7943	20.4791	20.125	20.3168	20.417	20.425	20.3112				+	+	+	253.53	7.3562	57	5571400	4798400	4939600	514990	321280	462060	1869400	1318400	1625100	440170	460490	387370	3.48257	2.23818	3.27849	1.64897	3.55768	1.57156	P53131	P53131	Pre-mRNA-splicing factor ATP-dependent RNA helicase PRP43
NSA1	17.3252	17.8183	17.7791	15.7815	17.0707	14.585	18.992	18.3284	18.3823	17.8257	17.9274	18.1157				+	+		16.847	6.45852	14	87453	106570	131750	0	0	0	780150	626570	774470	112010	122920	132340	1.16978	1.82849	1.60184	-0.926727	0.812718	-0.315401	P53136	P53136	Ribosome biogenesis protein NSA1
CUE3	15.0444	16.9548	16.42	18.9898	19.263	19.5516	19.1712	18.1884	18.4053	18.8136	18.9705	19.0904				+	+	+	3.1924	6.63347	6	0	0	0	551690	711060	882970	88780	480070	656670	292750	310520	325540	2.21182	-3.12842	1.72324	-2.44856	2.09599	-2.81847	P53137	P53137	CUE domain-containing protein 3
MNP1	16.5691	17.4499	16.0955	17.0716	16.6582	17.1641	17.42	17.2018	17.4135	16.6615	14.9415	16.2366							2.7368	6.14953	8	97230	159630	71186	136380	104160	147170	227930	211300	256040	0	0	0	0.240221	-0.259762	0.726922	-0.640277	0.50946	0.758334	P53163	P53163	54S ribosomal protein L12, mitochondrial
SGF73	20.1062	20.0455	19.955	14.5848	16.5152	17.1417	19.9438	19.9915	20.1158	16.3318	15.2764	15.4991				+		+	97.415	6.88531	16	1084300	826060	879660	0	0	0	1804100	1480600	1604400	0	0	0	2.16557	3.95503	0.0986922	0.0185865	3.74195	4.33315	P53165	P53165	SAGA-associated factor 73
ERV14	16.0722	15.3734	15.867	17.2874	16.5798	17.0285	15.6043	14.6211	15.6113	15.6012	16.7901	16.0848				+			2.5653	5.59219	3	0	0	0	158390	98653	133970	0	0	0	0	0	0	1.82077	-1.1944	0.56154	0.491978	0.40889	-0.387845	P53173	P53173	ER-derived vesicles protein ERV14
YGL036W	16.972	17.1011	16.8342	17.1331	16.6627	16.5894	15.0465	16.5002	17.1663	16.1815	15.2011	15.8097						+	3.0898	5.84145	3	204430	83280	159340	0	0	0	0	86085	161000	0	0	0	0.392946	0.174037	0.507764	0.731408	1.85788	1.23832	P53185	P53185	Uncharacterized protein YGL036W
SWC4	16.9714	15.4107	15.4673	16.5826	15.5984	16.7361	19.0361	18.8202	19.098	15.9089	17.2303	16.814					+		6.5188	6.34034	5	0	0	0	0	0	0	519060	735090	935350	0	0	0	0.222974	-0.355873	2.37326	-3.03497	0.472804	-0.701279	P53201	P53201	SWR1-complex protein 4
NMA2;NMA1	15.5049	15.9704	15.1865	16.7699	17.2691	15.6778	16.9045	16.9462	16.9801	16.9039	17.738	17.1056					+	+	3.0119	5.99741	5	0	0	0	110460	158800	0	159160	176690	188780	0	123670	76508	0.910445	-1.01832	2.43127	-1.38966	2.12562	-1.69524	P53204;Q06178	P53204;Q06178	Nicotinamide/nicotinic acid mononucleotide adenylyltransferase 2;Nicotinamide/nicotinic acid mononucleotide adenylyltransferase 1
YGR026W	17.4446	16.9457	18.129	17.2157	17.5138	17.1221	17.7642	17.66	17.3409	17.0247	17.636	15.8835							9.8763	6.29261	7	177890	112240	290620	149510	192590	142550	288520	289480	244550	73682	0	0	0.24205	0.222537	0.0789432	-0.0819219	0.46031	0.658339	P53217	P53217	Uncharacterized membrane protein YGR026W
RPL26B	22.0574	21.8681	22.2955	22.5114	23.0073	22.7394	22.6761	22.518	22.9062	21.3073	21.0816	21.2713				+	+	+	27.844	7.83637	56	4613500	4081600	4567600	7529800	8348700	7444100	9529500	9830200	10288000	783500	844570	746760	1.63789	-0.679018	1.69781	-0.626397	2.41279	0.853614	P53221	P53221	60S ribosomal protein L26-B
ORM1	18.1926	18.377	18.3772	16.7288	15.833	15.911	17.5482	17.6436	17.4968	15.982	16.5108	14.2613				+	+	+	61.008	6.26762	7	238470	241610	275520	0	0	0	198280	523800	374250	0	0	0	2.74213	2.15803	3.25527	0.752743	1.79422	2.73093	P53224	P53224	Protein ORM1
RSC1	15.3898	15.3462	16.0186	15.674	16.8174	16.8899	19.3294	19.1621	19.2634	14.3748	16.1774	16.2975					+		4.0162	6.4177	4	0	0	0	0	0	0	701020	930020	985350	0	0	0	0.908757	-0.875595	4.09942	-3.66681	0.0159871	-0.031758	P53236	P53236	Chromatin structure-remodeling complex subunit RSC1
ENV11	15.1797	16.2375	17.363	15.9065	14.6169	14.7019	18.7045	18.9287	19.1365	16.3922	15.4385	15.6387					+		13.063	6.36252	10	0	0	132970	0	0	0	358310	901520	911370	0	0	0	0.717065	1.18499	1.84389	-2.66315	0.249382	0.436938	P53246	P53246	Late endosome and vacuole interface protein 11
PIL1	16.9742	17.2247	16.5236	19.9552	19.5033	19.5353	20.7825	20.6411	20.1739	15.7395	16.0254	16.8405				+	+		43.105	6.96702	31	87031	75367	61918	976300	809110	906850	2217100	2067500	2067600	0	0	0	3.40503	-2.7571	3.71526	-3.62502	0.843456	0.705708	P53252	P53252	Sphingolipid long chain base-responsive protein PIL1
UTP22	20.2382	20.0903	20.0048	19.9212	19.5747	19.4741	19.962	19.9412	19.8792	16.9302	15.7497	16.258				+	+	+	53.945	6.99131	45	1794900	1371800	1599500	516910	402610	368930	1223200	1279700	1244400	0	0	0	1.39759	0.454467	1.1899	0.183637	3.39504	3.79846	P53254	P53254	U3 small nucleolar RNA-associated protein 22
NOP7	21.8714	21.7305	21.7014	21.4723	21.672	21.7414	21.44	21.2265	21.5298	21.5578	21.5864	21.6626					+	+	184.4	7.58237	90	4527100	4046600	5822200	2910100	3302500	3980200	3149200	3174100	4031300	895480	1261900	1126300	0.654786	0.139228	1.62055	0.368999	1.27114	0.165528	P53261	P53261	Pescadillo homolog
UTP8	21.6756	21.7537	21.7816	21.0815	21.081	21.0605	21.1713	21.1282	21.1956	20.7747	20.8989	20.7919				+	+	+	296.11	7.48883	104	3923400	3726900	4602200	1979300	1834000	1576300	3222900	3866800	4027300	703330	747130	610430	4.4667	0.662637	3.97306	0.571933	4.27439	0.915175	P53276	P53276	U3 small nucleolar RNA-associated protein 8
YGR130C	16.8697	17.0276	16.9973	18.5225	17.1212	17.3053	17.4311	17.8613	17.5532	17.961	18.1412	17.9738					+	+	5.2398	6.40088	10	106090	97900	119140	306420	130000	149310	360330	470420	413210	116200	134640	113290	0.706706	-0.684816	2.04799	-0.650366	3.82493	-1.06048	P53278	P53278	Uncharacterized protein YGR130C
PBP1	21.8463	21.6539	21.4321	21.1981	21.3247	21.6196	21.3799	21.6073	21.2777	21.3171	21.6307	21.6075							134.27	7.55323	52	4133600	3130500	3141300	2649700	2993600	3460700	4044900	5260200	3169700	1070800	1406400	1284100	0.693463	0.263299	0.652005	0.222442	0.330617	0.125652	P53297	P53297	PAB1-binding protein 1
SLH1	18.2716	19.1607	17.7431	16.8821	16.5877	16.6615	18.6581	18.9606	18.8689	16.3531	16.756	16.6255				+		+	99.916	6.49604	20	229600	430850	113880	0	0	0	721520	880220	757530	0	0	0	1.78333	1.68138	0.443994	-0.437402	1.86847	1.81362	P53327	P53327	Antiviral helicase SLH1
RTT102	20.365	20.6082	20.3115	19.1374	19.1591	19.3668	20.5191	20.2621	20.1303	16.7171	15.8236	15.1481				+		+	158.88	7.09524	28	1663700	1315600	1610300	402600	411750	473710	2337100	2428800	1808100	0	0	0	3.30337	1.20713	0.353777	0.124369	3.21254	4.53195	P53330	P53330	Regulator of Ty1 transposition protein 102
PXR1	18.6749	18.6918	18.9249	14.7013	15.5642	15.6438	15.4132	15.9127	15.0556	15.2534	14.1983	17.5296				+	+	+	2.3633	6.11461	3	418500	377550	505960	0	0	0	0	0	0	0	0	0	3.42308	3.46071	3.64693	3.30333	1.46057	3.1034	P53335	P53335	Protein PXR1
YGR283C	17.5406	17.8382	17.362	17.3934	15.9247	17.0055	15.41	15.8206	15.421	17.6129	17.672	17.8083					+		6.6255	6.05381	6	108080	181360	256420	254710	0	107750	0	0	0	0	102720	120910	0.808838	0.80576	3.32862	2.02973	0.320001	-0.117451	P53336	P53336	Putative methyltransferase YGR283C
ERV29	17.4848	17.7953	17.8471	16.6544	14.7817	16.0023	17.5684	17.3671	17.1411	16.3266	16.2385	16.2313				+		+	2.6434	6.12303	6	183420	202820	239700	0	0	0	252620	236940	211980	0	0	0	1.55773	1.89628	0.980419	0.350206	3.60274	1.44361	P53337	P53337	ER-derived vesicles protein ERV29
SOK2	15.006	16.834	15.0986	17.7175	17.7247	14.8657	17.2937	17.2617	17.4301	17.8601	15.5784	17.7791					+		2.8837	6.04131	4	0	0	0	235520	241980	0	210820	177250	234260	0	0	0	0.427651	-1.12311	1.31999	-1.68235	0.678612	-1.42635	P53438	P53438	Protein SOK2
DCP2	21.0211	21.353	20.9029	19.135	19.1985	18.0371	20.6608	20.925	20.9868	18.36	18.3677	18.1364				+		+	93.095	7.22492	57	2450900	2495500	1676900	349000	369360	191070	2832500	3545400	2497400	132160	135880	109380	2.34355	2.30215	0.630324	0.234824	4.2648	2.80432	P53550	P53550	mRNA-decapping enzyme subunit 2
HHO1	15.3105	15.8105	16.7991	18.3045	17.9649	18.674	18.8649	18.9206	18.9085	16.1238	16.7825	16.0266				+	+		12.892	6.48091	15	0	0	0	287470	302210	448960	518370	773630	695700	0	0	0	2.07814	-2.34114	2.58362	-2.92466	0.271885	-0.337648	P53551	P53551	Histone H1
COP1	19.0493	18.7909	18.8888	18.7469	18.4448	19.2047	18.8984	19.1928	18.7667	16.1663	16.1989	16.0695						+	66.657	6.72476	25	406410	303960	501940	330320	194730	507520	929640	1043200	1000700	0	0	87497	0.180685	0.110826	0.105551	-0.0429681	5.27834	2.76475	P53622	P53622	Coatomer subunit alpha
SNF12	19.8109	19.5749	19.7206	15.6402	15.2604	15.3417	19.0725	18.4867	18.5799	16.8814	16.5671	16.7913				+	+	+	63.716	6.62799	13	584110	1305500	532170	0	0	0	331910	963090	529350	0	0	0	5.24057	4.28804	2.1531	0.989144	4.85057	2.95555	P53628	P53628	Transcription regulatory protein SNF12
HST1	15.0846	15.3277	15.185	16.3423	14.9707	15.0537	17.9385	17.6649	18.141	16.7745	15.0868	16.6834					+		6.6198	6.05077	4	0	0	0	82264	0	0	326500	291290	423920	0	0	0	0.222681	-0.256494	4.20629	-2.71574	0.823888	-0.98248	P53685	P53685	NAD-dependent protein deacetylase HST1
	21.1067	19.9791	20.863	21.0844	21.1293	21.186	20.9735	21.2891	20.8882	21.1087	21.1596	21.071							64.371	7.39609	45	1701300	555920	1555500	1161600	1467000	1860800	3423800	4576800	3827500	1566800	1734000	1463300	0.634058	-0.483647	0.478431	-0.400663	0.604554	-0.46348	P53723	P53723	UPF0674 endoplasmic reticulum membrane protein YNR021W
DBP6	18.371	18.4607	18.0817	18.309	18.1962	17.9106	17.9389	17.9749	18.6133	15.8892	17.473	15.7898						+	28.593	6.50367	19	394050	375670	366940	140940	132580	108220	492520	568900	609320	0	0	0	0.430692	0.165857	0.200782	0.128753	1.58301	1.92044	P53734	P53734	ATP-dependent RNA helicase DBP6
	17.9995	17.337	16.759	15.9974	14.9364	15.0195	16.7756	16.6844	17.1731	16.1437	16.1721	16.0466				+		+	2.4532	5.79445	4	0	0	112760	0	0	0	145820	147630	216740	0	0	0	1.84261	2.04741	0.556123	0.487463	1.58528	1.24435	P53736	P53736	Uncharacterized protein YNR040W
BRE5	18.6535	18.712	18.7772	14.8646	14.6726	14.7572	18.2134	18.0296	17.5513	16.7596	17.7229	16.6683				+	+	+	25.514	6.33558	15	430050	605230	485630	0	0	0	242150	229890	172670	0	0	0	6.32915	3.94941	1.75715	0.782813	2.09608	1.66394	P53741	P53741	UBP3-associated protein BRE5
NOG2	18.8068	18.9142	18.6516	19.0631	18.7878	18.9333	18.5243	19.3039	18.7838	18.3818	18.3964	19.1056							26.065	6.76745	25	373030	343290	332020	784250	507690	671680	536620	951020	895000	77722	134580	246940	0.551333	-0.137182	0.120507	-0.0798047	0.258635	0.162923	P53742	P53742	Nucleolar GTP-binding protein 2
CAF40	19.1402	19.1212	18.962	15.3391	15.7517	15.8302	14.9716	15.8425	15.4178	16.8632	15.9671	16.7729				+	+	+	15.739	6.20556	7	570510	510010	524770	0	0	0	0	0	0	0	0	0	4.5285	3.43412	3.8474	3.66383	3.02619	2.54008	P53829	P53829	Protein CAF40
CAF120	18.1271	18.5264	18.1711	15.052	15.2883	15.3695	18.44	18.4549	18.1699	19.2704	19.3169	19.2386				+		+	49.607	6.48762	17	255910	310610	154320	0	0	0	360370	362360	325190	435860	483430	385370	4.36254	3.03826	0.19643	-0.080101	2.8341	-1.00045	P53836	P53836	CCR4-NOT transcriptional complex subunit CAF120
IST1	16.6282	16.1548	15.2231	15.0179	16.2383	16.3141	16.6602	15.9726	16.4022	16.9418	16.01	16.8523							2.1665	5.54625	2	0	0	0	0	0	0	134600	90130	127020	0	0	0	0.0876167	0.145259	0.304193	-0.342983	0.517442	-0.59933	P53843	P53843	Vacuolar protein sorting-associated protein IST1
GIS2	20.583	20.1248	20.7896	18.5534	17.8051	18.5322	20.3432	20.4371	20.2606	21.6603	21.7151	21.6344				+		+	16.433	7.21553	47	1599900	1284900	1912100	265880	197780	314790	1856100	1752300	1735300	1809800	1902000	1795600	2.65808	2.20224	0.305295	0.152159	2.38862	-1.17082	P53849	P53849	Zinc finger protein GIS2
SQS1	14.6851	14.961	15.7943	14.7565	15.785	15.8633	17.1381	17.271	17.0405	16.5583	16.7332	16.4651					+	+	4.1138	5.7818	3	0	0	0	0	0	0	232470	135810	236780	0	0	0	0.262609	-0.32141	2.38167	-2.00302	1.86345	-1.43869	P53866	P53866	Protein SQS1
IPI3	15.5715	15.1574	15.1572	15.826	17.0407	17.1119	15.7662	16.121	16.4193	16.5292	16.6251	16.4357				+	+	+	2.5233	5.94504	2	0	0	0	199110	221970	158790	64400	113580	123290	0	0	0	1.44258	-1.36417	1.58404	-0.80681	2.94205	-1.23462	P53877	P53877	Pre-rRNA-processing protein IPI3
NOP13	21.6329	21.6802	21.8439	21.5901	21.576	21.6142	22.0116	21.9733	21.9618	22.6798	22.6873	22.786					+	+	308.6	7.67705	107	2533200	2671900	3366500	2696900	2393000	2315700	5561900	6214300	6281400	4249200	4658000	4596700	0.902994	0.125576	1.79558	-0.263233	3.79341	-0.998684	P53883	P53883	Nucleolar protein 13
CBK1	17.3105	16.9844	17.562	15.3667	14.2216	14.3088	16.4884	17.0915	17.2508	16.5498	15.7298	16.4566				+		+	19.217	5.95817	4	158870	0	192260	0	0	0	111400	191310	254320	0	0	0	2.55484	2.65325	0.525948	0.342066	1.55318	1.04024	P53894	P53894	Serine/threonine-protein kinase CBK1
KRE33	23.2273	23.3237	23.3701	22.5097	22.522	22.5148	22.8457	22.9413	22.9432	23.359	23.3188	23.3795				+	+		289.95	8.01874	168	14020000	13517000	14894000	4329800	4001500	3926900	10008000	10933000	11012000	5919000	6006500	5843800	4.32146	0.791542	2.77046	0.396999	0.424064	-0.045414	P53914	P53914	UPF0202 protein KRE33
NOP15	18.7375	18.5925	18.6814	18.5307	18.364	18.5089	18.1684	17.9347	17.835	18.6854	18.8312	18.5872				+	+		4.9522	6.61185	14	437070	352440	427380	374950	339780	373800	382890	351170	342910	233610	264310	210890	1.40454	0.202609	2.52221	0.691111	0.138142	-0.0308374	P53927	P53927	Ribosome biogenesis protein 15
YAF9	14.9187	16.8222	16.067	16.3082	15.9808	16.0581	17.5587	17.4663	17.2686	16.8393	15.9871	16.7488					+		2.6536	5.86705	2	0	0	0	0	0	0	250920	253810	231560	0	0	0	0.116253	-0.179749	1.25343	-1.49522	0.405695	-0.589144	P53930	P53930	Protein AF-9 homolog
IMP4	19.9139	19.3289	19.4272	19.3813	19.4125	19.3113	19.6506	19.3897	19.3011	19.402	19.163	19.4449							68.104	6.97196	33	1016700	635010	482640	1090100	1133800	877890	1329900	1382500	1120400	105580	91486	108740	0.440844	0.188317	0.202081	0.109571	0.474783	0.220058	P53941	P53941	U3 small nucleolar ribonucleoprotein protein IMP4
ARP5	17.5114	14.7257	16.6758	15.8589	16.9106	16.9825	17.8015	17.829	18.1419	16.1526	16.61	16.0557							11.81	6.10261	7	110880	0	0	0	0	0	280460	442620	432530	0	0	0	0.112433	-0.279696	0.908075	-1.61983	0.0123537	0.0315266	P53946	P53946	Actin-related protein 5
SFB2	18.3145	18.7768	18.4539	18.5057	18.119	18.1081	18.2145	18.4672	18.6904	19.1906	18.9637	18.8212						+	29.65	6.68688	31	393450	461130	443780	382340	326020	224850	456410	754430	891330	199430	173440	156090	0.646177	0.270792	0.107407	0.0577221	1.28394	-0.476744	P53953	P53953	SED5-binding protein 2
RCM1	16.0136	16.4673	15.6311	17.1034	14.3176	14.4043	16.066	16.4226	16.3385	16.2583	16.7148	16.1623							3.3448	5.68193	4	66156	80788	0	0	0	0	89163	123120	121530	0	0	0	0.332068	0.762225	0.378193	-0.238343	0.504519	-0.341125	P53972	P53972	25S rRNA (cytosine(2278)-C(5))-methyltransferase
SUR7	18.6751	18.9464	15.1383	18.7803	18.6306	18.4745	19.4673	19.6239	19.4904	18.5424	18.4895	18.8125							26.511	6.78866	26	398490	411380	0	482150	364880	410290	1029000	1259400	1267700	166150	163800	193610	0.352021	-1.04188	0.723347	-1.94061	0.346334	-1.02819	P54003	P54003	Protein SUR7
ORC1	18.5364	18.8267	17.7553	14.3096	15.8117	15.8899	19.93	19.7335	19.5674	17.4981	16.7943	17.4137				+	+	+	52.571	6.68896	17	224860	243270	107830	0	0	0	1383600	1588100	1338400	0	0	0	2.12933	3.03571	1.81827	-1.37087	1.36466	1.13738	P54784	P54784	Origin recognition complex subunit 1
MOT3	14.9685	15.4863	17.1892	19.4883	20.0182	19.6345	18.8456	18.982	17.5188	17.6411	16.4064	17.5581				+	+		9.4422	6.60048	18	0	0	0	1096800	1187400	972700	280890	289710	157960	0	0	0	2.29075	-3.83238	1.45864	-2.56747	0.780432	-1.32054	P54785	P54785	Transcriptional activator/repressor MOT3
ORC3	15.0114	15.6715	15.9825	16.053	15.8952	15.9729	17.6885	17.6549	17.3883	15.9537	16.377	15.8549					+		4.9316	6.05915	5	0	0	0	0	0	333850	302680	284090	225270	0	0	0	0.653007	-0.418536	2.58883	-2.02207	0.70484	-0.506711	P54790	P54790	Origin recognition complex subunit 3
ORC4	15.1083	15.7707	14.7641	16.9744	15.2959	15.377	19.8273	19.9804	19.9668	17.9847	16.3979	17.9049					+	+	16.259	6.75054	19	0	0	0	0	0	0	1234700	1433300	1491400	0	0	1471000	0.465068	-0.66808	4.02069	-4.71048	1.69039	-2.2148	P54791	P54791	Origin recognition complex subunit 4
ACT1	25.9596	25.9674	25.9653	25.1363	25.109	25.0951	25.6287	25.6224	25.6141	25.7088	25.7659	25.7589				+	+	+	288.48	8.84927	291	78571000	71066000	77361000	34882000	39631000	37979000	82985000	89652000	94302000	34015000	32754000	33548000	6.58091	0.850628	6.62585	0.34234	3.57377	0.219563	P60010	P60010	Actin
HHT1	24.5713	24.5833	24.3584	24.4218	24.3702	23.7517	24.4731	24.4917	24.3887	23.0851	22.9516	23.1429						+	7.0463	8.41201	25	18271000	18191000	16610000	15371000	15577000	3187800	48089000	54328000	56916000	3785200	3497100	4402000	0.641447	0.323062	0.266869	0.0531616	4.00908	1.44445	P61830	P61830	Histone H3
DID2	21.8579	21.8473	21.7845	22.0208	21.8031	21.5306	21.6734	21.626	21.5816	22.636	22.6388	22.6156					+	+	151.75	7.69496	84	3719700	3181500	3354500	5342400	2748700	2582400	5019900	5104200	5294200	4459700	5330900	3402400	0.113949	0.0450986	2.35436	0.202933	5.31409	-0.80021	P69771	P69771	Vacuolar protein-sorting-associated protein 46
ARP4	19.2852	19.2047	19.0335	19.282	19.0038	18.9699	21.405	21.5008	21.561	18.398	18.5783	18.7045					+	+	52.949	7.22753	35	455960	384500	389340	581380	531030	418050	4164100	4503300	5000300	136600	158300	163250	0.292248	0.0892569	4.92566	-2.31447	2.21632	0.614239	P80428	P80428	Actin-related protein 4
TMA20	15.8817	16.0811	14.9645	14.4048	16.0073	16.0844	16.2295	16.3329	16.9009	16.7024	16.6907	16.6106						+	4.8539	5.59663	2	0	0	0	0	0	0	99861	115700	179470	0	0	0	0.0782641	0.143603	0.985248	-0.845301	1.38664	-1.02544	P89886	P89886	Translation machinery-associated protein 20
RHO3	20.1428	20.0925	20.0399	16.6765	16.3521	15.8976	20.2255	20.2343	20.1923	21.6081	21.8428	21.7215				+	+	+	37.774	7.15528	51	1202600	1166100	1089000	110910	90102	84633	1615600	1609300	1638400	1826100	2068400	1796600	4.11331	3.78303	1.75021	-0.125641	4.60235	-1.63238	Q00245	Q00245	GTP-binding protein RHO3
NUM1	19.803	19.6055	19.8744	18.4366	18.7256	18.8439	17.8471	18.6171	19.0895	16.1216	15.9962	16.0244				+	+	+	5.4332	6.80137	8	949050	808440	1005100	315300	405170	442280	287460	528630	767470	393310	0	427330	2.77607	1.09232	1.54475	1.2431	5.70593	3.7136	Q00402	Q00402	Nuclear migration protein NUM1
SEN1	18.2493	18.5029	17.8012	17.5794	18.0195	18.4694	19.0775	18.9929	18.6622	17.594	16.103	17.5105					+		49.785	6.5857	21	523440	368330	216980	101370	96260	152900	834650	653050	905130	0	0	0	0.188043	0.161721	1.40393	-0.726404	0.995618	1.11531	Q00416	Q00416	Helicase SEN1
SSL2	14.5162	14.9919	16.8293	18.732	18.7263	18.8608	14.9441	16.8049	14.981	16.0704	17.3569	15.9727				+			6.3512	6.12872	4	0	0	0	423640	431820	489580	0	0	0	0	0	0	2.03392	-3.32723	0.0479383	-0.130847	0.540138	-1.02087	Q00578	Q00578	DNA repair helicase RAD25
STP1	15.4696	17.383	16.8271	18.3437	18.4777	18.4289	17.7187	17.6951	17.9463	16.6452	17.5564	18.2415				+			16.744	6.40477	11	0	130450	101170	528500	429620	302700	239960	254590	317060	0	93501	142050	1.50748	-1.85689	1.00284	-1.22676	0.557485	-0.921143	Q00947	Q00947	Transcription factor STP1
ACC1	20.7148	20.9048	20.537	17.7487	17.6308	17.7479	20.2614	20.1039	20.2797	15.4046	17.5015	16.5529				+	+	+	51.01	7.02812	42	1627900	2101300	1482700	160330	150290	162170	1638500	1505700	1840300	0	0	0	4.9249	3.00971	1.86341	0.503835	2.63029	4.23255	Q00955;P32874	Q00955	Acetyl-CoA carboxylase;Biotin carboxylase
RPA49	18.7265	18.8395	18.0003	19.164	19.2489	18.8923	19.2981	19.0156	19.6474	19.6952	19.4948	20.0427					+	+	15.417	6.86849	25	386820	403830	257360	147870	159530	123960	984030	1213600	2076700	558800	516360	558400	0.955023	-0.57964	1.17222	-0.798306	1.78151	-1.22214	Q01080	Q01080	DNA-directed RNA polymerase I subunit RPA49
UBP3	19.8799	20.1929	19.6024	19.575	19.2236	18.9416	19.6752	19.5295	19.5011	17.0708	15.795	15.3006				+		+	233.24	6.8911	31	1209700	1018000	2579900	247950	206910	173840	532580	868420	944920	0	0	0	1.21073	0.644965	0.838057	0.323126	2.64077	3.83623	Q01477	Q01477	Ubiquitin carboxyl-terminal hydrolase 3
MAP1	18.7986	18.7499	18.4364	20.5107	20.6835	20.4327	20.1428	20.3466	20.0874	19.5476	19.7353	19.8783				+	+	+	102.98	7.10802	26	325030	280190	257060	1722500	1801400	1583900	1808000	1979900	2042800	302680	352570	367870	3.80549	-1.88063	3.42292	-1.53065	2.68889	-1.05879	Q01662	Q01662	Methionine aminopeptidase 1
GCR2	13.3165	14.9759	16.6637	15.8854	15.8592	15.9372	18.0649	17.8943	17.6662	16.5931	17.849	16.9825					+		7.2725	5.99307	3	0	0	0	0	0	0	570840	152030	261290	0	0	0	0.397475	-0.90856	1.38549	-2.88977	0.976104	-2.15615	Q01722	Q01722	Glycolytic genes transcriptional activator GCR2
AAT1	19.3061	19.4359	19.4951	19.6452	19.7447	19.8135	19.989	20.0122	20.0033	19.9254	20.175	20.341				+	+	+	40.905	7.05538	56	653570	614010	735020	793720	850280	601930	1717600	1824800	1799000	505600	615160	649720	1.91288	-0.322124	3.32879	-0.589178	2.27987	-0.734821	Q01802	Q01802	Aspartate aminotransferase, mitochondrial
RPS15	21.8266	21.8597	21.8162	22.2218	22.0401	22.358	21.6355	21.2025	21.4715	21.7975	21.9982	21.6391				+	+		25.649	7.72405	37	3858300	3481600	4128300	5224100	3968200	5898600	6830400	6900200	7639900	2056900	1375600	1610400	1.79416	-0.372475	1.45513	0.397651	0.0755792	0.0225182	Q01855	Q01855	40S ribosomal protein S15
ENA5;ENA2;ENA1	15.5894	16.0765	14.5238	15.9681	14.38	14.4663	18.5596	18.4494	18.1542	16.7875	16.5522	16.5003					+	+	8.344	6.43295	7	517730	281540	485100	0	0	0	530350	556400	338810	0	0	0	0.265422	0.458472	2.49088	-2.99113	1.22418	-1.21672	Q12691;Q01896;P13587	Q12691;Q01896;P13587	Sodium transport ATPase 5;Sodium transport ATPase 2;Sodium transport ATPase 1
KIN4	17.2566	16.136	15.3002	15.3742	15.5779	15.6574	18.7647	18.4068	17.8072	16.5214	15.9648	16.6965					+		5.0775	6.14734	5	0	0	0	0	0	0	579670	452500	371680	0	0	0	0.534291	0.694451	1.53038	-2.09527	0.0960499	-0.1633	Q01919	Q01919	Serine/threonine-protein kinase KIN4
RPT6	17.5359	17.8381	17.5245	16.0793	14.5873	14.6725	17.4592	17.5369	17.3836	15.6725	17.4538	16.4279				+			4.1589	6.15146	3	126270	154150	130820	0	0	0	335910	347960	322220	0	0	0	2.15457	2.51981	0.705842	0.172951	0.993266	1.11474	Q01939	Q01939	26S protease regulatory subunit 8 homolog
MRPL13	17.6414	16.4936	15.4892	17.6307	17.423	17.3746	15.3318	15.4645	14.9536	16.1059	15.9131	15.5711							27.347	5.73718	4	0	0	0	350640	95303	100040	0	0	0	0	0	0	0.677545	-0.934672	0.943486	1.29145	0.456102	0.678059	Q02204	Q02204	54S ribosomal protein L13, mitochondrial
RSC4	21.9683	21.4961	21.8909	21.2102	21.2701	21.336	22.7465	22.7657	22.8454	18.0095	18.3401	18.3013				+	+	+	198.48	7.69602	88	3619800	2797100	3232500	2432300	2294500	2960200	9702200	10417000	11913000	83303	109260	100500	1.56613	0.512983	2.58864	-1.0008	4.4215	3.56812	Q02206	Q02206	Chromatin structure-remodeling complex subunit RSC4
RPL6A	23.5327	22.9721	23.57	23.1179	23.1409	23.1807	23.0779	23.0466	23.1569	23.2726	23.0802	23.1507							23.366	8.07536	51	14474000	8791300	14747000	9644000	6440000	9214600	13958000	10356000	20107000	3606300	3753900	3853000	0.472549	0.211767	0.60414	0.264467	0.400291	0.190428	Q02326	Q02326	60S ribosomal protein L6-A
ADA2	18.184	18.6329	18.2085	15.9325	16.1299	16.2063	19.4218	19.0721	19.508	16.3224	16.4943	16.0085				+	+	+	58.147	6.59901	13	146190	177920	151160	0	0	0	1087700	1024400	1384600	0	0	0	3.75735	2.25223	2.1329	-0.992175	3.27528	2.06669	Q02336	Q02336	Transcriptional adapter 2
UTP6	18.6617	18.1679	17.8248	18.1838	17.5195	18.5849	18.2208	18.6281	18.268	17.6415	18.058	17.6722							51.898	6.62956	23	459340	227890	125850	452790	105000	424660	415360	883760	962710	63759	77202	63157	0.112143	0.122032	0.21842	-0.154173	0.703133	0.427562	Q02354	Q02354	U3 small nucleolar RNA-associated protein 6
TBF1	18.5369	19.5272	19.3303	18.2633	18.2202	18.2297	21.1866	20.4256	21.0784	16.2221	15.2397	16.2271				+	+	+	62.418	7.04356	25	220810	711190	906430	180860	178560	178840	3588500	1647600	3442200	0	0	0	1.37705	0.893766	1.99443	-1.76543	2.71518	3.23519	Q02457	Q02457	Protein TBF1
ABF2	15.6922	15.5934	15.5905	20.9678	21.0564	21.0145	20.8159	20.7828	20.8006	15.7631	16.9248	16.1258				+	+		11.923	7.16295	15	0	0	0	1526600	1694100	1585100	3329100	2636500	3781400	0	0	0	7.65075	-5.38751	7.91248	-5.17442	0.871912	-0.645875	Q02486	Q02486	ARS-binding factor 2, mitochondrial
NUP100	21.7556	21.9043	21.8041	21.0017	20.9123	21.0805	20.9383	20.8962	21.0303	21.7393	21.7183	21.7986				+	+		151.09	7.48314	94	5050100	4172500	4650100	1147900	1077100	973270	2330100	2061500	2547200	2059700	2188600	2161200	3.63946	0.823182	3.90215	0.866414	0.624091	0.0692819	Q02629	Q02629	Nucleoporin NUP100/NSP100
NUP116	20.7226	20.754	21.3041	20.605	20.2068	20.2094	20.1263	20.1458	19.8926	19.1322	16.4417	19.2463				+	+	+	164.25	7.18307	41	1970800	2189300	3222700	1231700	1183400	781940	1521400	1748500	1034900	147000	0	211830	1.19564	0.586484	1.87777	0.872006	1.3273	2.65353	Q02630	Q02630	Nucleoporin NUP116/NSP116
EGD1	14.5599	14.028	15.9073	18.673	18.8642	18.7299	18.1843	18.1509	17.9986	16.0317	16.6382	15.6625				+	+		5.374	6.39818	12	0	0	0	420350	497620	431690	382040	396500	373210	0	0	0	2.65457	-3.92395	2.36619	-3.2795	0.954198	-1.27909	Q02642	Q02642	Nascent polypeptide-associated complex subunit beta-1
RPL21A;RPL21B	25.8545	26.0425	25.8187	25.4479	25.3182	25.4072	25.1394	25.0865	25.0267	25.3618	25.3366	25.3776				+	+	+	51.192	8.72496	77	64649000	81365000	50332000	32192000	40585000	47744000	44453000	53641000	45410000	23146000	24378000	22933000	2.53528	0.514118	3.36565	0.82103	2.82782	0.546537	Q02753;Q12672	Q02753;Q12672	60S ribosomal protein L21-A;60S ribosomal protein L21-B
TIM50	14.7562	15.3993	14.7956	14.4665	15.5405	15.6202	16.9379	16.7974	17.3292	16.0631	16.3691	15.9337					+	+	2.5368	5.75099	3	0	0	0	0	0	0	163650	173350	226630	0	0	0	0.204153	-0.225382	2.83192	-2.03781	2.01422	-1.13826	Q02776	Q02776	Mitochondrial import inner membrane translocase subunit TIM50
PDR12	22.2677	22.317	22.1363	15.6537	15.8282	15.9063	20.4901	19.823	20.7769	18.2665	18.1295	18.1138				+	+	+	116.96	7.31591	45	4911100	5240900	4337500	0	0	0	1885900	1673800	2238700	127870	145260	135530	6.60176	6.44428	2.54531	1.87699	6.21962	4.07044	Q02785	Q02785	ATP-dependent permease PDR12
NOG1	22.0602	22.0068	21.9231	21.8634	21.8483	21.9883	21.5092	21.3689	21.3908	21.7567	21.7258	21.6814					+	+	323.31	7.62337	101	5258600	4636700	4822300	3695000	4159300	3993500	3384900	3787800	3281600	1798500	1705200	1488600	0.744008	0.0967204	3.20156	0.573748	2.4252	0.275396	Q02892	Q02892	Nucleolar GTP-binding protein 1
NAN1	22.5893	22.6368	22.644	21.8317	21.8051	21.9445	22.1633	22.1575	22.1545	21.6127	21.7902	21.7909				+	+	+	323.31	7.77937	155	7360200	5989100	7892200	3708800	3405700	3564600	8980800	6521800	8622800	1335100	1291300	1496900	4.10874	0.762923	4.93738	0.464893	3.87506	0.892085	Q02931	Q02931	NET1-associated nuclear protein 1
FRK1	16.5594	16.7436	14.7792	23.1033	23.0056	22.956	22.6614	22.706	22.4064	15.7213	15.5107	15.9653				+	+		1.8853	7.71253	2	0	0	0	9532100	8732400	8271800	7878600	8900300	8271300	0	0	0	3.43234	-6.99421	3.31059	-6.56385	0.174686	0.29496	Q03002	Q03002	Fatty acyl-CoA synthetase and RNA processing-associated kinase 1
UME1	16.2758	16.1664	15.9026	20.3495	20.8601	20.4021	20.2119	20.3012	20.5819	15.5045	15.9489	15.6204				+	+	+	5.5413	7.07682	7	0	0	0	111810	162030	117360	3532000	4103500	3908400	0	0	0	4.63782	-4.42231	4.95445	-4.25006	1.15072	0.423662	Q03010	Q03010	Transcriptional regulatory protein UME1
COF1	16.8055	15.4395	15.9634	14.672	14.8001	14.884	18.2362	18.5008	17.9784	15.7689	16.1679	15.4015				+	+		60.586	6.11374	5	0	0	0	0	0	0	409310	510900	379170	0	0	0	1.47825	1.28407	2.15516	-2.16901	0.252774	0.290021	Q03048	Q03048	Cofilin
DIG1	20.5975	20.9203	20.5815	21.3774	21.0069	21.3058	20.504	20.412	20.3993	20.8354	20.7066	20.8706				+	+		105.4	7.3428	42	2799300	2573200	1466900	3383600	1744900	2062500	2300500	1863600	1792000	527830	892270	612490	1.5442	-0.530271	1.06642	0.261335	0.359447	-0.104439	Q03063	Q03063	Down-regulator of invasive growth 1
MET31	14.8878	15.4995	16.3283	16.2007	16.0945	16.1711	20.445	20.4045	20.2667	16.8676	16.0665	15.6684					+		17.244	6.75218	12	0	0	0	0	0	0	1829700	1992900	1829100	0	0	0	0.627542	-0.583587	3.4721	-4.80019	0.503279	-0.628966	Q03081	Q03081	Transcriptional regulator MET31
RSC9	21.199	20.3067	21.067	20.0527	19.7106	20.1172	22.5591	22.4908	22.4215	17.6012	17.4278	17.392				+	+	+	108	7.52615	50	2393500	1857400	2313600	637420	512400	809060	8495100	8095300	8274400	0	102850	94335	1.37239	0.897427	2.36079	-1.63288	3.53772	3.38392	Q03124	Q03124	Chromatin structure-remodeling complex subunit RSC9
	15.1024	15.1957	15.4095	15.6166	14.6033	14.6883	17.0565	16.9151	16.855	15.6998	15.6023	16.7773					+		2.3235	5.71953	2	0	0	0	0	0	0	177160	173220	173860	0	0	0	0.324739	0.266444	4.01546	-1.70636	0.955535	-0.79062	Q03161	Q03161	Glucose-6-phosphate 1-epimerase
RLI1	17.6119	14.9765	19.2607	19.3365	19.7584	19.786	18.9112	18.9591	18.91	15.8667	15.8739	17.5178							9.6454	6.74458	18	74346	0	310890	746540	902400	765310	891270	848320	1014600	0	0	0	0.868238	-2.34394	0.588196	-1.64372	0.25118	0.863571	Q03195	Q03195	Translation initiation factor RLI1
ECM5	15.4515	14.5107	13.8117	15.9018	16.1962	16.2722	16.144	15.889	16.0171	17.0613	15.9056	15.5986				+	+	+	2.817	5.4416	3	0	0	0	0	0	0	94119	85058	97263	0	0	0	1.45679	-1.53208	1.38357	-1.42542	1.15355	-1.59722	Q03214	Q03214	Protein ECM5
HEH2	17.9046	17.979	17.8018	14.8829	14.8902	14.9736	17.2722	17.6625	17.4204	16.1395	15.56	15.7671				+	+	+	8.4175	6.17108	6	224240	198160	207300	0	0	0	381630	250160	221310	0	0	0	6.03466	2.97957	1.62431	0.443423	3.51557	2.07294	Q03281	Q03281	Inner nuclear membrane protein HEH2
GCN5	18.416	18.4321	18.3611	16.1657	15.4171	15.4975	18.5196	18.242	18.7308	16.6835	15.3408	16.9728				+		+	10.696	6.42063	12	339040	215800	334640	0	0	0	518400	502420	723770	0	0	0	3.46762	2.70963	0.263137	-0.0944036	1.83343	2.07073	Q03330	Q03330	Histone acetyltransferase GCN5
TRS31	17.6117	17.7833	17.3957	14.6878	16.8405	17.0074	14.6047	15.4395	15.3399	17.5042	15.6081	16.0425					+		2.4103	5.91778	2	222230	195870	180480	0	100380	128570	0	0	0	0	0	0	0.874139	1.41833	3.00342	2.46886	0.971631	1.21198	Q03337	Q03337	Trafficking protein particle complex subunit 31
VPS60	17.7285	16.0235	15.2114	16.2664	14.2019	14.2892	17.713	18.5524	18.5374	20.2544	20.2717	20.3504					+	+	26.368	6.64296	17	199640	0	0	0	0	0	256700	687150	512950	746450	947080	1045000	0.629975	1.40196	1.15593	-1.94649	2.23009	-3.97103	Q03390	Q03390	Vacuolar protein-sorting-associated protein 60
TY1B-ER1;TY1B-ML2;TY1B-A	25.7102	25.6534	25.8289	23.9718	23.9976	24.0423	25.2939	25.3636	25.393	25.448	25.4989	25.4635				+	+	+	323.31	8.66781	373	54588000	46522000	66199000	12466000	10663000	13077000	45072000	60284000	59302000	32621000	34165000	30417000	5.19176	1.72694	2.51461	0.380677	2.07592	0.260683	Q03612;Q03434;O13527	Q03612;Q03434;O13527	Transposon Ty1-ER1 Gag-Pol polyprotein;Capsid protein;Ty1 protease;Integrase;Reverse transcriptase/ribonuclease H;Transposon Ty1-ML2 Gag-Pol polyprotein;Capsid protein;Ty1 protease;Integrase;Reverse transcriptase/ribonuclease H;Truncated transposon Ty1-A Gag-Pol polyprotein;Integrase;Reverse transcriptase/ribonuclease H
RSN1	19.7755	20.3596	19.9637	14.9722	15.8894	15.9671	19.1845	18.9164	18.9507	16.6851	16.7192	16.5915				+	+	+	11.169	6.71734	19	1414200	1312100	1472500	0	0	0	350470	320660	346120	0	0	0	3.58485	4.42334	2.21558	1.01573	4.35371	3.36762	Q03516	Q03516	Uncharacterized protein RSN1
HAS1	21.5045	21.5559	21.4746	21.5858	21.6941	21.5957	21.7081	21.6849	21.6156	21.5015	21.4054	21.581				+	+		28.231	7.58564	74	3580200	3126800	3257300	2374800	3358900	3300200	5335400	4869500	4889400	1621400	1333700	1467900	1.26999	-0.113523	1.90461	-0.157855	0.100515	0.0156937	Q03532	Q03532	ATP-dependent RNA helicase HAS1
YMR295C	20.612	15.3797	19.5802	15.4944	16.7055	16.7786	15.8984	14.5672	14.6155	19.2125	18.6978	18.7192							7.015	6.51004	3	1569000	0	890080	0	0	0	0	0	0	329580	235910	211560	0.594302	2.19781	0.988639	3.49695	0.0771316	-0.35256	Q03559	Q03559	Uncharacterized protein YMR295C
WAR1	15.3056	14.5704	16.5835	14.29	15.424	15.5043	17.0269	17.0946	17.2459	16.8849	17.4611	17.4199					+	+	8.7664	5.77548	4	0	0	0	0	0	0	218130	102120	276070	0	0	0	0.229338	0.413739	1.2959	-1.63594	1.34148	-1.76882	Q03631	Q03631	Weak acid resistance protein 1
TCB3	22.6971	22.693	22.5572	22.024	21.9862	21.8978	22.7585	22.695	22.6544	22.0447	21.8912	22.0025				+		+	323.31	7.85764	189	7740300	6973200	7419800	2856100	2892000	2771700	13372000	11712000	12427000	1392400	1307900	1186000	3.48202	0.679765	0.413609	-0.0535488	3.30366	0.669619	Q03640	Q03640	Tricalbin-3
EFR3	20.3815	20.6731	20.4055	20.0862	19.5584	19.7481	20.4128	19.8846	20.2225	19.4996	19.8027	18.3314				+		+	149.5	7.12821	58	2030600	1771200	1446700	1148900	404710	967380	1893500	1308200	1809300	263620	298040	92221	1.72627	0.689135	0.802715	0.313417	1.30425	1.27545	Q03653	Q03653	Protein EFR3
CLU1	19.2474	19.5386	19.2479	18.9674	18.0914	18.7131	19.2981	19.4879	19.3968	16.02	15.5382	16.5932				+		+	54.761	6.79614	33	620380	540300	539610	432340	126150	354410	1234300	1112700	1293500	0	0	0	1.27372	0.753968	0.168243	-0.0496527	3.29922	3.29412	Q03690	Q03690	Clustered mitochondria protein 1
NAB6	18.7107	18.8102	19.029	15.9624	15.8845	15.9623	18.9561	19.0703	19.0746	16.5484	15.707	16.7949				+		+	28.816	6.55966	18	534650	386310	491910	0	0	0	586270	677910	950840	0	0	0	5.12611	2.9136	0.838014	-0.18371	2.72749	2.49991	Q03735	Q03735	RNA-binding protein NAB6
TAF8	18.8529	18.6916	18.9601	18.4535	18.6324	19.0121	19.2772	19.1479	19.4561	16.3522	16.9151	15.9218					+	+	14.693	6.75292	15	533330	261860	359620	253250	160990	379150	1051400	1194200	1467600	0	0	0	0.302415	0.13553	1.74384	-0.458865	2.91561	2.4385	Q03750	Q03750	Transcription initiation factor TFIID subunit 8
BUL2	18.3442	18.0099	18.1334	16.7712	15.4766	15.5567	18.7168	18.0953	17.9683	15.4942	15.9829	16.4551				+		+	7.2715	6.34751	5	288230	222860	288930	0	0	0	485000	458990	481860	0	0	0	2.18014	2.22768	0.1444	-0.0976238	2.75657	2.18508	Q03758	Q03758	Ubiquitin ligase-binding protein BUL2
TAF12	22.5274	22.326	21.7509	21.6917	21.5232	21.7758	22.6053	22.6005	22.5163	19.6483	19.5656	19.6585						+	323.31	7.72221	81	5570400	3989500	4930400	2646300	2736700	3133100	9140200	9533500	10008000	362440	346730	350370	1.0343	0.53786	0.727666	-0.372579	3.40951	2.57731	Q03761	Q03761	Transcription initiation factor TFIID subunit 12
AIM36	15.0067	15.654	15.9944	15.5011	15.6994	15.7782	16.864	16.6586	16.6259	16.5923	16.533	16.2571					+	+	4.7334	5.65163	3	0	0	0	0	0	0	155030	145000	148320	0	0	0	0.131774	-0.107881	1.75343	-1.16445	1.37976	-0.909125	Q03798	Q03798	Altered inheritance of mitochondria protein 36, mitochondrial
ARX1	15.5317	16.4926	15.2524	16.1954	16.4449	16.6143	15.8062	15.5129	15.9043	16.8788	17.3631	15.3911							1.9211	5.42272	2	0	0	0	74302	89850	100530	0	0	0	0	0	0	0.76893	-0.659332	0.0149365	0.0177492	0.4868	-0.785429	Q03862	Q03862	Probable metalloprotease ARX1
MTC5	21.1299	21.1678	21.1126	23.0185	23.4024	23.1885	21.1709	21.1085	21.3379	21.3129	21.2674	21.2307				+		+	281.91	7.70522	116	1737700	1608400	1522900	10819000	12718000	13091000	1768600	2218800	2806400	816230	843380	774900	4.29054	-2.06636	0.417618	-0.0690187	2.01022	-0.133559	Q03897	Q03897	Maintenance of telomere capping protein 5
DOP1	19.6004	19.9027	19.7524	15.9575	15.8881	15.9659	19.4589	19.5924	19.595	17.3895	16.5347	16.4995				+		+	19.968	6.7721	25	799750	688280	790650	0	0	0	1094000	1121100	1423300	0	0	0	5.71922	3.81463	0.968942	0.203035	3.19759	2.94392	Q03921	Q03921	Protein dopey
RVB1	22.1787	22.2638	22.2639	22.5772	22.5883	22.6007	23.3585	23.3627	23.3737	22.2315	22.3771	22.2352				+	+		244.93	7.95856	119	4359800	3894400	4863900	6637200	7161100	5456600	16074000	17497000	18900000	1920400	2266200	1868700	3.5731	-0.35323	5.60091	-1.12945	0.339912	-0.0457821	Q03940	Q03940	RuvB-like protein 1
HMO1	17.0454	17.077	17.0591	18.999	19.0288	19.1005	18.9137	18.8039	18.7165	16.3192	16.7368	16.7886				+	+	+	17.692	6.59473	9	135260	123280	138820	518750	538680	563270	641840	641460	631740	0	0	0	6.41946	-1.98226	5.15062	-1.75084	1.39574	0.445603	Q03973	Q03973	High mobility group protein 1
SCC2	15.1941	15.5048	15.3136	15.5533	15.5924	15.6718	17.7368	16.8839	17.5088	16.9812	15.8621	17.3041				+	+	+	2.4478	5.86072	3	0	0	0	0	0	0	307790	131770	286070	0	0	0	1.29685	-0.268323	2.78007	-2.03903	1.43642	-1.37831	Q04002	Q04002	Sister chromatid cohesion protein 2
YHM2	21.6563	21.8443	21.7889	20.4862	19.9495	20.3722	21.2549	21.3773	21.3984	19.9792	19.754	19.8292				+	+	+	126.88	7.42198	31	4494200	4375700	4470000	859770	602850	804030	2430800	2728800	4212200	533860	476510	434340	3.00945	1.4939	2.37576	0.419645	4.60159	1.90905	Q04013	Q04013	Citrate/oxoglutarate carrier protein
ARO80	19.6685	19.8825	19.6631	20.6438	20.5856	20.4649	21.0086	20.5741	20.609	16.2711	16.3964	16.2239				+	+	+	3.0502	7.16346	4	707790	769150	812130	1726100	1525000	1480800	2638400	2434300	2475900	0	0	0	3.11869	-0.82675	2.49447	-0.992552	5.5783	3.44089	Q04052	Q04052	Transcriptional activator ARO80
TIF35	18.1706	18.4734	18.1965	18.3863	18.6403	18.779	18.4814	18.5263	18.5962	18.8835	18.8006	18.9209					+	+	7.684	6.69463	19	196020	215600	202910	416530	503480	523360	742950	754580	868360	178050	171920	176570	1.0038	-0.321707	1.16727	-0.254446	2.3292	-0.588181	Q04067	Q04067	Eukaryotic translation initiation factor 3 subunit G
GPI17	18.0728	18.4637	17.7279	18.0298	17.9559	16.978	17.9935	18.2236	17.8698	16.0483	16.198	16.892						+	7.9068	6.3974	15	348640	389720	266090	109720	106040	0	371150	511970	393540	0	0	0	0.469214	0.433561	0.0889608	0.0591609	2.1527	1.70867	Q04080	Q04080	GPI transamidase component GPI17
YHP1	17.2902	17.4035	17.16	21.2416	21.3188	18.7102	15.8281	15.7246	15.8125	15.6279	15.3303	16.1753				+	+	+	2.0808	6.77673	5	86586	85722	367060	3304600	1836800	299650	0	0	0	0	0	0	1.66239	-3.13895	4.37564	1.49621	2.44137	1.57342	Q04116	Q04116	Homeobox protein YHP1
UTP5	20.5642	20.2646	20.6132	19.5941	19.2758	19.3284	20.0347	19.754	19.9023	19.1353	19.0572	18.7021				+	+	+	14.906	7.06326	31	1906500	1638000	1950300	691120	604130	600560	1193000	1212900	1386000	143720	139230	102860	2.74116	1.08128	1.89745	0.583694	3.03727	1.51584	Q04177	Q04177	U3 small nucleolar RNA-associated protein 5
TRS120	17.8399	17.9867	17.7804	15.7741	16.906	14.8238	16.792	15.788	15.8343	16.711	16.4409	15.9504				+	+	+	9.3277	5.92079	7	155160	370410	151370	0	0	0	78573	77773	0	0	0	0	1.54928	2.03437	2.1858	1.7309	2.54001	1.50159	Q04183	Q04183	Trafficking protein particle complex II-specific subunit 120
IOC4	15.6285	17.1809	15.0035	15.9612	14.7395	16.0233	17.3626	17.2461	16.9432	16.8983	16.7306	15.5261							4.9306	5.79359	3	0	0	0	0	0	0	219030	217890	184800	0	0	0	0.179084	0.362995	0.880536	-1.24629	0.224578	-0.447311	Q04213	Q04213	ISWI one complex protein 4
RRB1	15.732	16.0358	14.7799	15.668	15.9458	15.0034	18.3746	18.6686	18.1426	17.1917	17.247	16.6192					+	+	22.06	6.20745	9	0	0	0	0	155530	0	405800	541000	509980	0	0	0	0.0163521	-0.0231895	2.67323	-2.87937	1.60806	-1.50345	Q04225	Q04225	Ribosome assembly protein RRB1
TAF11	17.4656	17.1553	14.3044	18.0045	18.1059	17.9058	18.7425	18.2371	18.2888	16.2702	16.1647	16.8083							5.8075	6.43697	9	88788	64095	0	127720	139390	300060	786030	479020	750000	0	0	0	0.776092	-1.69698	0.972346	-2.11433	0.034948	-0.105962	Q04226	Q04226	Transcription initiation factor TFIID subunit 11
PDS5	15.7723	15.3919	15.8485	16.9699	14.9201	15.4445	18.3347	18.4442	18.4606	15.6027	16.8341	17.1045					+		22.79	6.16581	8	0	0	0	0	0	0	371360	528950	564540	0	0	0	0.0588769	-0.107272	4.31758	-2.7423	0.806624	-0.84288	Q04264	Q04264	Sister chromatid cohesion protein PDS5
UTP15	21.2975	21.2329	21.2281	21.0746	20.9563	21.0588	21.1421	21.0274	21.0707	20.9569	20.7294	20.8947				+	+	+	173.89	7.4281	74	2352400	2120500	2139900	2183100	2002600	2228900	3428100	3562700	3904200	975060	969630	930890	2.17002	0.222924	1.89482	0.172726	2.27074	0.392474	Q04305	Q04305	U3 small nucleolar RNA-associated protein 15
PUF6	19.3748	19.2166	19.6636	19.9121	19.8643	20.0352	20.036	19.5892	19.7032	19.6091	19.3267	19.682				+			39.253	7.03084	33	1025400	936130	1124100	876980	1134800	1191300	1423800	1288500	1230700	182170	144040	177590	1.67921	-0.518877	0.890304	-0.357839	0.287378	-0.120918	Q04373	Q04373	Pumilio homology domain family member 6
YKU80	23.8602	24.0037	23.9061	24.5905	24.5158	24.5094	23.6081	23.535	23.4707	15.8871	16.116	16.1744				+	+	+	323.31	8.23827	143	16246000	17440000	18983000	25262000	23252000	22549000	16025000	17053000	16284000	0	0	0	3.61214	-0.615232	2.57488	0.385387	6.85187	7.86413	Q04437	Q04437	ATP-dependent DNA helicase II subunit 2
	16.6972	16.8509	15.1914	16.697	16.9221	16.8363	17.536	15.4448	17.9129	17.1819	15.8907	15.5006							11.689	6.07185	6	105910	95900	0	104840	124660	106430	246210	0	395920	0	0	0	0.463389	-0.571935	0.314966	-0.71809	0.0252974	0.0554256	Q04461	Q04461	Uncharacterized protein YMR111C
SEC13	21.8823	22.0467	22.0529	22.5581	22.5383	22.5569	20.9336	21.2081	21.4319	20.4482	19.4447	20.2096				+	+	+	95.97	7.6295	61	4029800	4129400	4599600	7192900	7036100	6993200	2070300	2733000	2914800	388570	217030	304060	3.23392	-0.557105	2.18424	0.802794	2.506	1.95983	Q04491	Q04491	Protein transport protein SEC13
UTP14	14.8451	15.8417	14.3654	14.8229	15.3638	14.4364	18.1163	18.39	18.1966	16.0852	15.4655	15.7877					+		4.8216	6.10988	4	0	0	0	0	0	0	405140	457590	425190	0	0	0	0.100459	0.143058	2.72148	-3.21689	0.743824	-0.762059	Q04500	Q04500	U3 small nucleolar RNA-associated protein 14
TDA9	15.0572	16.1325	15.4714	17.8491	18.544	17.921	19.3873	19.5487	19.2321	16.6505	16.5608	17.0946				+	+	+	13.347	6.58871	15	0	0	0	71721	118100	76301	1867800	1338600	406350	0	0	0	2.57828	-2.55106	3.52396	-3.83572	1.57718	-1.21497	Q04545	Q04545	Probable transcription factor TDA9
VBA4	18.4621	18.397	17.9621	17.5343	17.3546	17.8064	16.8481	15.3776	16.7946	17.0658	16.7502	15.9876				+	+	+	11.661	6.2708	8	361120	414920	349700	187950	168790	229710	153330	0	0	0	0	0	1.5891	0.708621	1.72567	1.93367	2.02858	1.67253	Q04602	Q04602	Vacuolar basic amino acid transporter 4
POB3	14.5282	13.678	16.3273	19.0238	19.0056	19.016	19.3178	19.5138	18.9996	18.3363	18.0886	18.3053				+	+	+	9.0838	6.68875	13	0	0	0	555010	641300	646430	824320	1110900	729410	136280	111660	128430	2.22734	-4.17059	2.29443	-4.43257	1.90856	-3.39887	Q04636	Q04636	FACT complex subunit POB3
ERB1	21.7225	21.9271	21.7636	21.7468	21.4242	21.4697	21.5591	21.5032	21.6407	20.9274	21.5178	21.0962					+	+	323.31	7.59207	112	4961900	4606100	5536300	3391500	2072400	1813700	4445800	5183600	5294400	426190	824850	533710	1.01941	0.25755	1.47989	0.236758	1.54337	0.623985	Q04660	Q04660	Ribosome biogenesis protein ERB1
GSF2	17.453	16.3993	17.6328	17.6771	17.1237	17.903	17.7564	17.8231	17.8968	18.2542	17.0471	16.5582							7.8841	6.31016	14	90891	0	104670	194820	147740	212120	428920	310040	553350	0	0	0	0.380171	-0.406263	0.792301	-0.663762	0.0687766	-0.124819	Q04697	Q04697	Glucose-signaling factor 2
RKR1	17.002	16.9779	16.2537	17.5097	17.1772	17.0798	16.7035	16.5606	16.5459	17.2132	16.1151	16.9774							16.967	6.0839	9	131250	115090	79434	184780	149260	138820	138700	135480	140320	0	0	0	0.854713	-0.511081	0.219521	0.141205	0.0193365	-0.0240739	Q04781	Q04781	E3 ubiquitin-protein ligase listerin
	17.1121	16.8667	16.8119	17.4214	16.7984	17.2219	16.3417	16.2283	16.4312	17.5331	17.3524	16.8955					+		3.1671	6.14879	6	135500	101920	111880	166250	121720	146530	108570	106830	131710	100520	107200	70002	0.455232	-0.217061	2.26002	0.59646	0.715027	-0.330104	Q04867	Q04867	Putative methyltransferase YMR310C
SPC2	16.3675	17.4031	15.3191	17.7597	17.9649	17.7205	16.6835	17.0222	16.7921	16.0024	15.44	18.1769							7.6462	6.05057	8	0	0	0	271540	317870	257650	77224	105310	93951	0	0	0	1.12599	-1.45182	0.314734	-0.469328	0.059454	-0.17657	Q04969	Q04969	Signal peptidase complex subunit SPC2
TAF7	17.7159	18.1442	17.7346	17.5991	14.3499	17.6917	18.071	17.9018	18.0219	16.9624	15.7277	17.1262						+	8.4899	6.32976	9	301820	362280	322970	112130	0	119220	301130	288820	328440	0	0	0	0.523035	1.31798	0.376602	-0.133309	1.27593	1.25946	Q05021	Q05021	Transcription initiation factor TFIID subunit 7
RRP5	29.681	29.6458	29.6029	29.1234	28.8921	29.0878	29.4628	29.4502	29.4387	28.9504	28.9144	29.0416				+	+	+	133.03	9.88415	195	2649400000	2761000000	2190600000	3068200	3527800	3946900	13814000	13935000	15036000	1446100	1420600	1437600	2.89392	0.608792	2.90876	0.19268	3.97266	0.674444	Q05022	Q05022	rRNA biogenesis protein RRP5
TAF9	19.4673	19.1308	19.5138	18.9338	19.1621	19.2062	19.2349	19.4741	19.1004	16.304	17.0371	15.9041						+	104.29	6.804	19	754820	542320	797720	521040	345600	633590	839130	1064700	868910	0	0	0	0.851796	0.269984	0.244816	0.100863	2.95348	2.95559	Q05027	Q05027	Transcription initiation factor TFIID subunit 9
FAR8	17.312	16.4371	17.1747	16.0183	16.6868	16.76	17.6167	16.9563	17.4052	15.3118	15.928	16.873							3.1202	6.0493	7	135740	65996	125470	0	0	0	217910	258450	316640	0	0	0	0.605603	0.486234	0.453034	-0.351444	0.820287	0.937011	Q05040	Q05040	Factor arrest protein 8
EIS1	18.5074	17.8963	18.198	17.9916	19.0974	18.8847	19.3334	19.3678	19.5238	19.2854	18.1053	18.5528					+		21.92	6.75705	28	264350	110860	155790	196480	680930	419760	873570	943500	1157800	704770	102810	104940	0.526873	-0.457338	2.5386	-1.20776	0.506338	-0.447255	Q05050	Q05050	Eisosome protein 1
ARP9	21.0059	21.0565	21.0833	20.9656	20.7974	20.9054	22.2336	22.2313	22.1472	18.2373	18.0557	18.4091				+	+	+	152.4	7.52307	72	2240900	1997400	2043600	1522600	1498800	1525100	7069500	8596700	6422800	143980	129830	156730	1.37085	0.159079	5.23281	-1.15545	4.94662	2.81452	Q05123	Q05123	Actin-like protein ARP9
ERP1	17.1373	17.212	17.4291	17.6079	17.2694	17.1771	17.871	17.7601	17.5288	16.5465	16.4997	16.2085					+	+	11.551	6.27054	8	144160	135370	179400	197790	159120	148500	311570	311150	277340	0	0	0	0.22878	-0.0920003	1.58409	-0.460513	2.44482	0.84123	Q05359	Q05359	Protein ERP1
SWR1	15.6861	14.6645	17.0298	18.6976	14.6942	14.7787	18.285	17.8616	17.8864	16.5042	16.9197	15.207					+		9.5273	6.20385	9	0	0	0	224360	0	0	554380	397640	422640	0	0	0	0.0614458	-0.2634	1.47223	-2.21753	0.185561	-0.41684	Q05471	Q05471	Helicase SWR1
	21.6028	21.7257	21.465	20.6531	20.2323	20.5078	21.6275	21.4545	21.5669	21.8323	21.924	22.0786				+		+	323.31	7.59418	56	3533100	4285300	5145600	1569000	1237700	1101600	5475100	3997600	5422800	2507800	2408900	2596200	2.84519	1.13344	0.205266	0.048221	1.5381	-0.347149	Q05497	Q05497	Uncharacterized transporter YDR338C
FCF1	14.6714	15.6546	15.8611	19.388	19.2013	19.0905	19.2256	19.2372	19.0342	17.0398	18.1216	16.4533				+	+	+	2.6965	6.64797	5	0	0	0	537030	479950	442220	980620	1025000	981240	0	0	0	3.27652	-3.83093	3.26871	-3.77	1.38161	-1.80921	Q05498	Q05498	rRNA-processing protein FCF1
	15.5416	15.2438	15.2039	15.0018	15.0964	15.1786	18.8175	18.8843	19.0414	16.4281	17.0688	16.4105					+	+	9.4758	6.31595	6	0	0	0	0	0	0	601200	678260	790480	0	0	0	0.940156	0.237517	5.04816	-3.58463	2.24807	-1.30603	Q05854	Q05854	Uncharacterized transcriptional regulatory protein YLR278C
YLR287C	15.5744	16.1128	15.663	15.4415	15.5486	24.3537	15.4495	14.6541	15.4571	24.1655	24.0299	23.9599						+	1.8486	7.70107	4	0	0	0	0	0	21223000	0	0	0	10301000	9963400	8754600	0.378211	-2.66456	0.884358	0.596507	5.89849	-8.26835	Q05881	Q05881	Uncharacterized protein YLR287C
VID22	18.2656	18.6136	18.3954	14.4368	15.359	15.6283	18.9733	19.0714	18.793	17.0279	15.8443	16.9512				+	+	+	24.1	6.49506	16	402830	364630	269340	0	0	0	567900	934620	587200	0	0	0	3.0289	3.28353	1.79284	-0.521019	1.99635	1.8171	Q05934	Q05934	Vacuolar import and degradation protein 22
UTP13	21.5545	21.6054	21.5537	20.8373	20.4936	20.9585	20.8865	20.8085	20.9978	20.3302	20.5085	20.5226				+	+	+	188.66	7.42034	73	4797400	3954200	5634900	1441100	779890	1536400	2159100	2025600	2738900	400080	441000	414780	2.34605	0.808061	3.51743	0.673585	4.19363	1.1174	Q05946	Q05946	U3 small nucleolar RNA-associated protein 13
UTP21	19.5009	19.9505	19.4777	19.0446	19.2841	19.3253	19.0615	19.2817	19.2438	15.5136	16.8151	16.3337					+	+	27.062	6.83962	36	1221100	1459600	913520	397510	401560	592710	405800	759480	760900	0	0	0	1.12908	0.42501	1.24853	0.447367	2.94875	3.4222	Q06078	Q06078	U3 small nucleolar RNA-associated protein 21
MRD1	19.4421	19.709	19.567	18.5744	19.248	19.3349	19.8469	19.0333	19.1702	15.7831	16.1493	16.9391						+	40.324	6.87987	15	613300	585760	566980	122020	155120	166420	1328000	1204700	2841100	0	0	0	0.965371	0.520223	0.351506	0.222582	3.14388	3.28221	Q06106	Q06106	Multiple RNA-binding domain-containing protein 1
SGD1	18.8358	19.2929	19.2431	18.8979	19.1352	18.9844	18.9982	18.7769	18.6928	15.6832	15.1458	15.4107						+	5.8604	6.67798	9	722400	574670	866690	621830	878910	709480	137460	127160	125520	0	0	0	0.298562	0.11807	0.815388	0.301281	4.20207	3.71068	Q06132	Q06132	Suppressor of glycerol defect protein 1
KAP95	14.9258	16.4276	15.9598	16.7526	14.8745	15.4397	15.9324	16.0311	16.275	15.9814	16.3945	15.6827							2.1788	5.59805	3	104560	0	0	0	0	0	81915	85056	124790	0	0	0	0.039193	0.082099	0.271479	-0.308452	0.194981	-0.248506	Q06142	Q06142	Importin subunit beta-1
YCS4	16.1149	16.0667	13.4545	14.7779	15.2867	14.958	16.5489	16.5523	16.6926	15.9483	16.3517	15.5819							11.008	5.61857	5	0	0	0	0	0	0	118000	134980	162520	0	0	0	0.08104	0.204534	0.720185	-1.38589	0.341652	-0.748585	Q06156	Q06156	Condensin complex subunit 1
SPH1	19.9001	20.4048	20.1671	15.1765	16.2269	15.3678	18.4241	18.6816	18.5578	17.794	17.6835	18.8583				+	+	+	12.873	6.75173	19	1511300	1338300	1342300	0	0	0	411510	343210	485290	60743	56662	96607	3.67966	4.56689	3.21528	1.6028	2.15262	2.04535	Q06160	Q06160	Protein SPH1
SFH1	19.0689	18.8835	18.9238	19.5357	19.0266	19.3682	20.0974	20.0426	20.396	16.8108	16.8934	15.8829					+	+	80.01	7.02251	31	443520	266700	426800	450770	441460	708180	2291300	2634100	2869500	0	0	0	1.03117	-0.35145	3.23081	-1.21996	2.74747	2.42968	Q06168	Q06168	Chromatin structure-remodeling complex subunit SFH1
FPR4	19.5008	19.5632	19.5645	20.133	19.8309	19.9509	18.9621	18.8518	19.1036	19.5016	19.3484	19.9406				+	+		5.1464	6.9248	12	591370	583780	666210	1129000	932830	984640	561000	560470	698300	539030	509670	653660	2.04691	-0.428779	2.77588	0.570307	0.109392	-0.0540657	Q06205	Q06205	FK506-binding protein 4
DBP9	19.5302	19.5403	19.2124	19.5188	19.5698	19.5423	19.2443	19.6041	19.4995	19.1486	19.3976	18.6362							34.123	6.94885	38	692290	1100200	587280	427230	582920	434360	1219400	1494500	1718200	252780	295420	84196	0.461062	-0.116009	0.0490558	-0.0216967	0.669177	0.366829	Q06218	Q06218	ATP-dependent RNA helicase DBP9
EMG1	19.4068	18.5022	18.4746	18.739	19.016	18.9367	18.7719	18.7699	19.2971	16.2211	16.2748	15.8495						+	8.9369	6.72716	11	289850	144210	160800	481340	589170	460970	899690	987810	1321400	0	0	0	0.117898	-0.102704	0.161579	-0.151767	2.88201	2.67943	Q06287	Q06287	Ribosomal RNA small subunit methyltransferase NEP1
EAF1	14.6209	15.3556	16.2321	15.6247	16.6053	16.3028	17.1595	17.165	16.9234	16.551	16.8813	16.72					+	+	3.0745	5.76232	3	0	0	0	0	0	0	190270	205970	182290	0	0	0	0.636867	-0.774726	1.62544	-1.67973	1.29605	-1.31457	Q06337	Q06337	Chromatin modification-related protein EAF1
CTS2	24.7113	24.7672	24.7066	23.2213	23.0871	23.1418	24.6272	24.6521	24.6351	25.672	25.6655	25.6761				+	+	+	323.31	8.5079	234	29863000	26484000	29500000	6762700	5881900	8516700	34441000	38446000	41292000	36261000	34517000	30069000	5.46119	1.57828	1.91178	0.0902532	5.94324	-0.942806	Q06350	Q06350	Sporulation-specific chitinase 2
CRN1	16.1451	16.9685	17.2567	15.4367	19.1252	16.679	19.0849	18.8031	18.904	15.1377	15.3499	16.1248					+	+	6.7357	6.4502	6	0	0	0	0	168510	0	816350	928280	906560	0	0	0	0.0912157	-0.290212	2.47325	-2.1406	1.30909	1.25261	Q06440	Q06440	Coronin-like protein
RSC2	21.6471	21.3622	21.1422	21.5369	21.2864	20.9652	22.4517	22.4075	22.2499	17.9326	18.9454	19.4816					+	+	138.33	7.61229	82	3241500	2462500	2174100	2372800	2095500	1422500	8247500	7846800	10624000	0	205350	260470	0.212733	0.121012	2.46874	-0.985874	2.25737	2.59728	Q06488	Q06488	Chromatin structure-remodeling complex subunit RSC2
RRP9	20.885	21.0196	20.8431	20.4279	20.4788	19.6153	20.5493	20.4375	20.5318	20.954	20.9711	20.8031				+	+		84.722	7.27196	61	2387300	2418600	2335800	846980	888210	361440	1761600	1996600	2306900	1184200	1180800	1036900	1.22397	0.741951	2.52529	0.409724	0.0291515	0.00653648	Q06506	Q06506	Ribosomal RNA-processing protein 9
LOA1	19.2353	19.3574	19.1922	17.7252	18.1386	17.7789	19.2302	19.107	18.9683	16.6481	15.6225	16.4577				+		+	12.735	6.68884	17	735190	748350	740650	94805	128430	99587	694370	951100	692230	0	0	0	3.24049	1.38075	0.818692	0.159813	3.15851	3.01886	Q06508	Q06508	Lysophosphatidic acid:oleoyl-CoA acyltransferase 1
IRC20	22.3226	26.3926	22.0576	22.3863	24.4901	22.9197	26.5689	27.1032	26.798	18.1943	15.5215	15.0313					+	+	211.58	8.69159	93	149120000	153600000	142490000	369650	197510	448010	11015000	20207000	14131000	0	0	0	0.0743013	0.325567	1.07656	-3.23244	1.89329	7.34192	Q06554	Q06554	Uncharacterized ATP-dependent helicase IRC20
BFR2	18.9411	19.0136	18.6512	19.1291	18.5064	18.9513	19.0349	18.6378	18.6156	18.7735	18.9962	18.59							27.575	6.75758	23	483220	424960	378610	559230	378560	363750	913680	733480	833000	237460	265150	151310	0.00970523	0.00635846	0.23747	0.105906	0.195314	0.0820815	Q06631	Q06631	Protein BFR2
RSC3	20.7547	20.6575	20.813	20.807	21.1642	20.3412	22.1641	21.9069	21.9604	16.2172	15.823	17.8523					+	+	77.992	7.47413	60	1215600	966570	1190500	1222300	1804200	776770	6712100	6637100	9268500	0	0	0	0.040713	-0.029026	3.82268	-1.26871	2.56363	4.1109	Q06639	Q06639	Chromatin structure-remodeling complex protein RSC3
UTP4	21.8624	21.8743	21.7207	21.0527	21.0412	20.9555	21.0826	21.0535	21.2817	20.3792	20.7065	20.4216				+	+	+	71.742	7.48507	97	4006700	3513300	3616700	1910500	2315800	2105500	3662200	3834000	4073600	466500	589850	459440	3.79893	0.802692	2.83884	0.679898	3.49373	1.31671	Q06679	Q06679	U3 small nucleolar RNA-associated protein 4
YCG1	17.9091	18.9182	18.9048	14.9566	16.8	16.8726	18.3696	18.739	17.9809	15.4185	15.7896	16.5558				+		+	171.36	6.43263	14	171370	381520	433080	0	0	0	473480	835930	412540	0	0	0	1.53715	2.36764	0.207418	0.214183	2.30579	2.65605	Q06680	Q06680	Condensin complex subunit 3
REH1	16.8107	15.6553	14.4614	19.7453	19.3481	19.3217	15.4245	15.4133	15.4322	15.9935	16.6618	18.1164				+			3.4932	6.34236	4	0	0	0	943240	996200	260260	0	0	0	0	0	0	2.28318	-3.82927	0.117574	0.219118	0.624322	-1.2815	Q06709	Q06709	Cytoplasmic 60S subunit biogenesis factor REH1
YPR091C	16.7876	15.8808	15.472	15.3651	16.5325	16.6066	17.1588	16.3186	16.301	16.8569	16.0654	16.1209							4.2594	5.62735	1	0	0	0	0	0	0	181780	119840	122360	0	0	0	0.0762716	-0.121279	0.495358	-0.545978	0.257457	-0.30093	Q06833	Q06833	Uncharacterized PH domain-containing protein YPR091C
PBP4	20.2514	20.2827	20.0376	19.3671	18.8312	16.8599	19.9391	19.4551	19.5	17.295	16.399	15.3147					+	+	6.2422	6.87488	12	1964400	1629600	1686300	286120	200740	0	749650	758380	221780	0	0	0	1.12811	1.83787	1.49991	0.559207	2.58131	3.85436	Q07362	Q07362	Protein PBP4
YET3	16.1633	16.1197	15.0527	16.2969	16.7872	16.5987	17.9283	18.0252	18.2183	17.2194	14.9698	15.8951					+		113.07	6.06521	6	0	0	0	0	0	0	203160	349740	609140	0	0	0	0.937518	-0.782349	2.4395	-2.27868	0.121968	-0.249514	Q07451	Q07451	Endoplasmic reticulum transmembrane protein 3
SUB2	14.3848	15.6247	15.9396	16.6719	16.5246	16.5901	18.3366	18.6109	18.3335	16.8032	17.7963	16.7666				+	+	+	10.188	6.17053	10	0	0	0	0	0	0	410860	505840	564210	0	0	0	1.2599	-1.27913	2.52294	-3.11063	1.44159	-1.80565	Q07478	Q07478	ATP-dependent RNA helicase SUB2
NOP6	18.1009	17.1092	18.246	16.8648	16.5159	15.4349	14.5507	14.8077	14.5617	15.9182	16.4973	17.2087				+	+	+	9.8131	5.85822	5	265330	140510	315630	0	0	0	0	0	0	0	0	0	1.29615	1.54681	3.01021	3.17868	1.16265	1.27727	Q07623	Q07623	Nucleolar protein 6
SHS1	15.6343	15.2321	16.261	16.5998	15.3542	16.4595	17.1146	17.6673	17.2942	17.5859	18.0609	17.1325					+	+	5.2597	5.84414	3	0	0	0	0	0	0	323290	197450	177720	0	0	0	0.361361	-0.428647	2.07603	-1.64956	2.02743	-1.88395	Q07657	Q07657	Seventh homolog of septin 1
ADY3	21.144	20.2543	21.1957	16.8522	16.3845	15.4235	15.4979	16.2263	15.5054	15.4748	16.0615	16.7124				+	+	+	2.0595	6.76896	3	2317300	1115100	2441900	0	0	0	0	0	0	0	0	0	3.06164	4.64461	3.7139	5.12147	3.27848	4.78179	Q07732	Q07732	Accumulates dyads protein 3
PUF3	25.5899	25.7042	25.6291	25.1802	25.2681	25.253	25.4434	25.4682	25.4472	25.9858	25.9939	26.0018				+	+	+	323.31	8.75159	292	50065000	42808000	53820000	37229000	38634000	39152000	55334000	62016000	66418000	38481000	39891000	40565000	3.15312	0.40729	2.26356	0.188135	3.31904	-0.352775	Q07807	Q07807	mRNA-binding protein PUF3
FRA1	16.005	16.6937	15.8926	17.3754	17.5353	17.5275	17.7291	17.2424	17.0326	15.7737	15.2538	15.8191				+	+		8.6229	6.09906	10	0	0	0	240930	131880	121170	362110	274270	125850	0	0	0	2.12981	-1.28232	1.60644	-1.13763	0.875772	0.581568	Q07825	Q07825	Putative Xaa-Pro aminopeptidase FRA1
YLL032C	18.2628	18.7727	18.2415	18.5631	17.5615	18.0676	18.7441	18.8448	18.1457	16.2096	15.8353	17.5024						+	23.335	6.54444	14	330220	570620	462320	257500	135130	190950	390120	715550	450570	0	0	0	0.463424	0.361625	0.212246	-0.15254	1.63375	1.90989	Q07834	Q07834	KH domain-containing protein YLL032C
RIX7	18.5471	18.2926	18.0115	18.0033	17.9297	18.3225	18.2659	19.9976	18.4773	16.6643	16.7084	15.3715						+	21.389	6.63569	14	435180	305260	160260	155190	150010	150000	827460	1584500	554260	0	0	0	0.433427	0.198547	0.483016	-0.629864	1.92477	2.03562	Q07844	Q07844	Ribosome biogenesis ATPase RIX7
NOC3	16.6572	14.0796	15.1668	17.9831	17.4971	18.1932	18.0912	17.8289	18.2657	17.5582	17.1515	15.6732				+	+		7.099	6.2724	8	0	0	0	278900	212950	309920	319010	339050	412540	0	0	0	1.54077	-2.58993	1.65944	-2.76075	0.726071	-1.49311	Q07896	Q07896	Nucleolar complex-associated protein 3
THI73	16.4074	16.511	16.1813	16.5919	15.3427	16.2278	15.71	14.1374	15.7167	16.8993	17.075	16.1132					+		2.3535	5.39048	3	86923	83271	75547	0	0	0	0	0	0	0	0	0	0.336373	0.312462	1.03603	1.17854	0.456135	-0.329276	Q07904	Q07904	Thiamine pathway transporter THI73
RLP24	15.0111	16.3944	16.8131	18.3464	17.3077	16.9622	15.7735	15.5286	15.7799	16.4152	16.6542	16.5721							2.6175	5.79362	1	0	0	0	308250	193960	119540	0	0	0	0	0	0	1.0037	-1.46591	0.276245	0.378812	0.360211	-0.474329	Q07915	Q07915	Ribosome biogenesis protein RLP24
RSC58	21.5468	21.1031	21.319	21.2407	21.1901	21.2052	22.4443	22.6275	22.6	17.5478	18.2051	17.6906					+	+	304.7	7.65087	89	2302600	1931300	1891600	1478900	1281700	1436300	10678000	11494000	12003000	75884	102530	81766	0.35843	0.110967	3.03678	-1.2343	3.91511	3.50843	Q07979	Q07979	Chromatin structure-remodeling complex protein RSC58
RCL1	21.3345	21.1558	21.1494	21.9763	21.7844	21.8693	21.986	21.7934	21.8476	22.4152	22.4102	22.4167				+	+	+	4.6917	7.65047	14	2373300	2082200	2343800	3891900	3465600	3675200	5939100	5818300	6166500	2952600	3152600	2856100	2.89159	-0.663435	2.86449	-0.662455	4.41427	-1.20084	Q08096	Q08096	RNA 3-terminal phosphate cyclase-like protein
GAS5	15.6408	16.093	15.4727	16.5833	16.1516	15.9777	16.3644	16.5479	17.104	17.109	15.7591	17.4744					+		1.9563	5.65373	2	0	0	0	0	0	0	109650	134290	206600	0	0	0	0.907148	-0.502055	1.49785	-0.936634	0.879501	-1.04537	Q08193	Q08193	1,3-beta-glucanosyltransferase GAS5
NOP12	23.2198	23.3784	23.1178	22.9066	22.9443	22.8499	23.095	23.0024	22.9794	22.9407	23.0261	23.0093				+	+	+	120.35	8.01607	105	5444800	5216100	5538900	3039800	46629000	3342500	7650600	8902000	9218500	2606100	2688300	3491400	1.86259	0.338382	1.1973	0.21303	1.43101	0.246628	Q08208	Q08208	Nucleolar protein 12
BRX1	20.8462	20.8241	20.8947	21.0376	21.0993	21.0011	20.9586	21.1298	20.9774	20.9503	20.8228	20.9952				+	+		32.655	7.38986	51	2232600	1722500	2279400	1902700	2037700	1872800	2856700	3407400	3165000	1055100	1003600	1003700	2.24156	-0.191022	1.34395	-0.166932	0.536614	-0.0677592	Q08235	Q08235	Ribosome biogenesis protein BRX1
RTC1	20.9357	20.8195	20.8954	23.0353	22.9162	23.2575	20.9352	20.8611	20.6036	20.9852	20.3464	20.9085				+			222.7	7.62979	79	1505000	1013500	1289300	11331000	9030600	11750000	1563500	1600100	1429600	781080	548020	795360	4.49163	-2.18616	0.323292	0.0835603	0.26797	0.136844	Q08281	Q08281	Restriction of telomere capping protein 1
NOP8	21.5986	21.6322	21.7773	21.4294	21.4368	21.3516	21.283	21.2629	21.2632	22.056	21.8436	22.1921				+	+	+	60.943	7.55572	81	3500400	2981100	3989700	2465700	2839300	2692000	2966300	3419700	4230900	2210800	1906900	2749100	1.89836	0.263416	2.71292	0.399681	1.45495	-0.361202	Q08287	Q08287	60S ribosome subunit biogenesis protein NOP8
BUD21	16.3886	16.5152	15.7029	17.0428	17.1851	17.2075	15.4298	15.9824	15.4375	17.611	17.4457	16.8093				+		+	1.7785	5.63902	1	0	0	0	126130	149030	160380	0	0	0	0	0	0	1.66631	-0.942921	0.874837	0.585701	1.43802	-1.08642	Q08492	Q08492	Bud site selection protein 21
ULS1	22.4056	22.5356	22.3069	22.7431	22.7846	22.8159	23.3164	23.2496	23.2605	17.0541	15.3107	16.3208				+	+	+	323.31	7.92985	189	3398500	3253700	2831100	7078000	7146100	7799500	16837000	17714000	19028000	0	0	0	2.20173	-0.365121	3.61237	-0.859475	3.57804	6.18754	Q08562	Q08562	ATP-dependent helicase ULS1
HRK1	17.1	16.895	17.0401	15.432	15.9	13.7527	15.3624	15.7733	15.3703	17.6992	15.6129	17.021				+	+		3.4938	5.58676	3	140480	108660	137010	0	0	0	0	0	0	0	0	0	1.41109	1.9835	3.2759	1.5097	0.140292	0.234001	Q08732	Q08732	Serine/threonine-protein kinase HRK1
RRS1	16.8086	19.6528	15.9468	16.4531	13.6623	15.7866	18.2446	18.5492	18.2766	18.1378	18.0448	17.5277							3.0325	6.39007	12	0	734980	0	0	0	0	403650	537680	465730	159820	153240	0	0.706748	2.16875	0.324283	-0.887414	0.141601	-0.434028	Q08746	Q08746	Regulator of ribosome biosynthesis
ISW2	19.0317	17.7875	18.9774	15.4206	15.7078	14.7332	20.0737	20.7069	20.2941	16.7397	16.0538	16.9656				+	+	+	36.613	6.86143	23	199900	110190	202600	0	0	0	1844600	2804500	2106600	0	0	0	2.57453	3.31168	1.77104	-1.75937	1.8311	2.0125	Q08773	Q08773	ISWI chromatin-remodeling complex ATPase ISW2
VTS1	30.4081	30.2335	30.5545	29.8049	29.9211	29.8752	29.6791	29.9375	29.9836	30.0225	30.0766	29.9495				+	+	+	323.31	10.1684	632	1672300000	1399800000	1797200000	1194900000	1317800000	1322500000	1101300000	1468600000	1643200000	572210000	664960000	580500000	2.24004	0.53163	1.79657	0.531993	1.73075	0.382532	Q08831	Q08831	Protein VTS1
YOR389W	20.9982	21.1435	21.0643	19.2096	19.42	19.1643	20.7666	20.9122	20.8485	22.0279	22.3595	21.6016				+	+	+	41.315	7.38783	68	2834000	2468200	2837400	328520	350920	353340	1801800	1986500	1769900	3279400	3600600	2814100	4.45132	1.80408	1.72047	0.226252	1.84714	-0.92765	Q08912;Q08990	Q08912	Uncharacterized protein YOR389W
MRN1	20.2934	20.4147	20.9587	20.0194	14.6484	15.8354	20.2483	19.8955	19.9808	17.5465	16.5136	17.6167					+	+	11.006	7.01687	14	488990	606130	3403400	882880	0	0	1807000	1701000	1506500	0	0	0	1.06525	3.7212	1.04773	0.514103	2.89881	3.33001	Q08925	Q08925	RNA-binding protein MRN1
TYW1	15.8953	15.8259	15.4415	16.2222	15.757	16.7673	16.7431	16.4246	16.6947	16.8027	17.4177	16.6482					+	+	2.9417	5.62474	2	0	0	0	0	0	0	142570	123300	155570	0	0	0	0.747487	-0.52795	2.19155	-0.899903	1.96774	-1.2353	Q08960	Q08960	S-adenosyl-L-methionine-dependent tRNA 4-demethylwyosine synthase
BMS1	18.364	14.6456	17.7551	18.2154	17.9227	18.7636	18.5981	18.56	18.3067	16.1778	16.7513	17.4626							9.2983	6.50297	11	98653	0	217530	304040	96268	620910	625070	483570	737960	0	0	0	0.513453	-1.37898	0.608177	-1.5667	0.0347609	0.124368	Q08965	Q08965	Ribosome biogenesis protein BMS1
YPL225W	14.4554	17.1591	15.0408	15.9729	16.6941	16.6586	16.0331	16.2333	16.64	16.0899	16.2618	16.7118							4.1305	5.53772	3	0	0	0	0	0	0	87151	107980	149790	0	0	0	0.448349	-0.89016	0.374292	-0.750398	0.404132	-0.802752	Q08971	Q08971	Protein PBDC1 homolog
NEW1	22.3895	22.3953	22.5894	21.1167	20.7729	21.1953	21.7223	21.6782	21.605	20.4899	20.4422	20.2543				+	+	+	186.94	7.60944	99	6025900	6121300	6692100	1330900	1388000	1821000	4694100	5415100	5826700	465790	487200	417700	3.22228	1.42979	3.35811	0.789566	4.53153	2.06258	Q08972	Q08972	[NU+] prion formation protein 1
YPL277C	17.0188	17.3874	17.0463	13.7553	16.5848	15.3322	14.6377	14.572	14.6484	17.4191	17.5134	17.5929					+	+	4.5721	5.86577	7	134180	154460	139040	0	0	0	0	0	0	98125	103520	104800	1.09523	1.92673	4.51168	2.53147	1.30151	-0.357613	Q08989	Q08989	Uncharacterized protein YPL277C
YPQ1	18.8649	18.5934	18.6873	18.2837	17.348	18.1003	18.1039	17.5608	17.888	16.705	16.9633	16.0811				+	+	+	10.267	6.62597	17	781420	560560	750870	305360	178690	295550	460510	283410	610040	0	0	0	1.27027	0.804528	2.09101	0.864326	2.83419	2.13209	Q12010	Q12010	Probable vacuolar amino acid transporter YPQ1
MDN1	17.6957	17.3086	17.6496	15.7824	15.2509	15.5063	17.2121	16.9289	17.5456	17.5918	17.471	15.9923				+			3.9216	6.14492	6	199640	202930	192710	0	0	0	181920	161230	457620	0	0	0	3.31497	2.03812	0.678196	0.322459	0.431437	0.532937	Q12019	Q12019	Midasin
SRL2	16.044	16.616	16.5325	14.7325	15.4259	14.2855	20.0024	20.2259	20.1556	16.5905	16.9079	16.6132				+	+		100.47	6.67566	14	0	0	0	0	0	0	1709700	2021100	1007900	0	0	0	1.86418	1.58289	4.39942	-3.73042	0.676776	-0.306336	Q12020	Q12020	Protein SRL2
YTM1	21.0156	20.9259	21.1318	21.1205	21.249	21.3444	21.2768	21.0237	21.1667	21.311	21.0013	21.2586							203.43	7.48776	72	2254600	1749400	2338200	2263800	2346600	2612500	4517900	4332400	4606000	1148400	1063600	1510300	1.14008	-0.213544	0.625552	-0.131313	0.667263	-0.165894	Q12024	Q12024	Ribosome biogenesis protein YTM1
TAF10	20.5619	20.594	20.2659	19.697	19.8096	20.0185	20.5024	20.2982	20.1464	16.1541	17.5603	17.5083				+		+	20.732	7.09555	23	1614000	1684800	1512200	613990	738500	731710	2545900	2060900	959150	0	0	0	1.96438	0.632198	0.466458	0.158243	2.7057	3.39969	Q12030	Q12030	Transcription initiation factor TFIID subunit 10
HFI1	18.8638	18.6407	18.9884	15.8311	14.1981	17.7977	18.3642	18.4439	18.0982	16.4504	16.5899	16.4977				+	+	+	37.068	6.47696	21	404770	316930	648090	0	0	140510	357160	762940	368480	0	0	0	1.29497	2.88864	1.65297	0.52887	4.52902	2.3183	Q12060	Q12060	Transcriptional coactivator HFI1/ADA1
IOC2	16.1521	16.7603	13.8644	16.7599	15.4158	15.4963	17.7211	17.9679	17.8062	15.9662	17.4058	16.0572					+		79.107	5.9957	6	0	0	0	0	0	0	147750	429840	412550	0	0	0	0.109797	-0.298436	1.19015	-2.23949	0.371362	-0.884158	Q12072	Q12072	ISWI one complex protein 2
SPE3	16.2948	15.7199	16.2271	16.6516	17.0301	17.1014	15.8136	16.0698	15.8986	15.3228	16.6536	16.3563				+			4.0796	5.41641	3	0	0	0	0	0	0	74853	96414	89591	0	0	0	1.68151	-0.847101	0.319895	0.153304	0.0228738	-0.0302801	Q12074	Q12074	Spermidine synthase
FAL1	17.8422	17.8821	17.4523	15.3296	15.8239	15.902	15.3982	18.2541	17.6484	15.9122	16.0216	15.8675				+		+	8.1114	6.0917	6	388350	328760	191570	0	0	0	0	186790	139640	0	0	0	3.08171	2.04041	0.287058	0.62536	3.61366	1.79182	Q12099	Q12099	ATP-dependent RNA helicase FAL1
TY1B-NL1	17.1576	17.7243	17.5765	17.5798	17.35	17.4671	17.6811	17.7456	18.3994	17.8271	15.9327	17.158							7.8084	6.35902	11	105090	138780	142840	307940	155070	170770	266590	269250	443250	216310	0	69809	0.0381538	0.0204875	0.731841	-0.455877	0.370613	0.513541	Q12112;Q12391	Q12112	Transposon Ty1-NL1 Gag-Pol polyprotein;Capsid protein;Ty1 protease;Integrase;Reverse transcriptase/ribonuclease H
MRH1	21.2864	21.2924	21.1514	21.4746	21.8275	21.4732	21.9737	22.4452	21.7691	16.3011	16.5548	15.2181				+	+	+	9.9985	7.58457	28	2201700	2246400	1923400	2488900	3393000	2737700	6210300	10616000	6603400	0	0	0	1.29064	-0.348364	1.78822	-0.819288	3.64854	5.21875	Q12117;P38079	Q12117	Protein MRH1
SAS10	18.8386	18.9625	18.4782	18.4172	18.6061	18.7899	19.0525	18.7201	18.7295	18.731	18.9442	19.0017							109.56	6.71942	23	525830	500250	393720	358320	159350	457890	719230	608570	679880	258340	286350	293360	0.358108	0.155415	0.152419	-0.074206	0.326092	-0.132476	Q12136	Q12136	Something about silencing protein 10
YPR022C	15.3677	15.9492	15.9194	17.8485	17.8292	13.7312	20.906	21.2754	21.1411	17.0186	17.4516	15.813					+		88.452	7.00009	22	0	0	0	167620	168240	0	2909100	3265700	3491100	0	0	0	0.202036	-0.724206	4.79239	-5.36209	0.901713	-1.01562	Q12139	Q12139	Zinc finger protein YPR022C
RRP6	14.0754	16.9115	16.3504	15.5031	13.6407	14.327	17.1839	17.1531	17.084	16.5504	16.439	16.2055							6.0269	5.77112	3	0	0	0	0	0	0	285520	191120	113710	0	0	0	0.558432	1.28883	0.717289	-1.36124	0.286244	-0.619216	Q12149	Q12149	Exosome complex exonuclease RRP6
UPC2	14.7262	14.7605	15.6468	14.2863	14.2399	14.6679	18.6291	18.9572	18.6551	16.9714	15.9977	16.9298					+	+	9.1707	6.40883	8	0	0	0	255770	223940	248480	587100	770520	477720	0	0	0	0.913503	0.64648	3.50087	-3.70257	1.65315	-1.58843	Q12151	Q12151	Sterol uptake control protein 2
YRA1	15.8081	16.6869	14.4421	19.2904	19.4773	19.9802	19.084	18.9037	19.1332	15.5195	16.2974	16.4572				+	+		18.574	6.65411	11	0	0	0	393870	456080	1942400	565690	548750	602540	0	0	0	2.34311	-3.93694	2.17654	-3.39457	0.246745	-0.445655	Q12159	Q12159	RNA annealing protein YRA1
YPR063C	16.4933	15.6865	17.0076	15.4931	14.5827	16.2082	16.2613	15.8878	15.9645	16.6755	15.8076	16.8822							17.029	5.449	1	0	0	0	0	0	0	99957	83756	97477	0	0	0	0.729653	0.967805	0.37418	0.357936	0.0398224	-0.0592966	Q12160	Q12160	Uncharacterized protein YPR063C
MAK21	18.7973	18.6501	19.0277	19.2064	19.0506	19.3289	19.0211	19.0574	19.0059	17.2036	15.157	15.4167				+		+	143.8	6.73643	28	458850	218380	567790	581640	491110	785780	736470	814620	795750	0	0	0	1.2751	-0.370305	0.850561	-0.203119	1.94641	2.89923	Q12176	Q12176	Ribosome biogenesis protein MAK21
RPL7B	21.3847	21.5748	21.3121	21.1869	20.9632	21.0295	21.2368	21.0938	20.9779	20.9912	21.0482	20.9485				+	+	+	1.726	7.44088	8	2739100	2786100	2678400	2364700	2059800	2117900	3228700	3138300	3030200	1155500	1215300	1084000	1.62212	0.363981	1.38287	0.321037	2.1642	0.427921	Q12213	Q12213	60S ribosomal protein L7-B
DIP2	21.4562	21.4165	21.2941	20.5547	20.3772	20.82	20.7083	20.8633	20.5796	18.0751	18.1179	18.2195				+	+	+	176.79	7.31218	60	3198300	2946500	2897000	1120500	1274300	1341400	2091700	2783300	2498000	118050	124360	126090	2.37094	0.805004	2.66883	0.67189	6.02226	3.25145	Q12220	Q12220	U3 small nucleolar RNA-associated protein 12
LSP1	14.7477	16.0389	16.4533	17.9702	17.573	17.8677	18.9165	18.5072	18.2892	16.8834	15.753	16.5835				+	+		7.9117	6.3894	11	0	0	0	144440	104150	125040	735650	745340	596660	0	0	0	1.75652	-2.05702	2.17919	-2.82433	0.464003	-0.659993	Q12230	Q12230	Sphingolipid long chain base-responsive protein LSP1
LCB4	17.6841	14.9216	16.6005	17.0929	16.1318	14.5912	16.5603	16.8279	16.6818	16.6801	16.1463	17.1165							3.6246	5.64624	2	0	0	0	0	0	0	125600	163050	154180	0	0	0	0.160383	0.463407	0.131128	-0.287915	0.103866	-0.245575	Q12246	Q12246	Sphingoid long chain base kinase 4
	16.0131	15.3896	15.5387	17.4038	16.9474	17.5946	14.7916	16.4578	15.406	16.5142	16.8719	16.7933				+		+	4.5115	5.9976	5	212450	98775	185950	171700	127280	198330	0	0	0	0	0	0	2.46526	-1.66814	0.0635635	0.0953401	2.11691	-1.07935	Q12259	Q12259	BTB/POZ domain-containing protein YLR108C
SMC4	17.136	16.8229	17.342	15.8975	14.5056	16.6561	16.2125	14.6923	14.8016	15.8918	16.3985	16.5881					+	+	17.283	6.35647	9	144030	103370	168890	0	0	0	387650	733350	735040	0	0	0	1.02514	1.41387	1.65836	1.8648	1.4595	0.807486	Q12267	Q12267	Structural maintenance of chromosomes protein 4
TY1B-OL	15.6584	17.5936	15.7727	13.7339	16.5823	17.069	17.5366	17.3215	17.5347	17.9038	17.9861	17.5302						+	4.0556	6.11568	5	0	175300	0	0	0	0	243150	217610	276810	135080	156490	100750	0.170037	0.546485	0.824531	-1.12271	1.07205	-1.46515	Q12273;Q92392	Q12273	Transposon Ty1-OL Gag-Pol polyprotein;Capsid protein;Ty1 protease;Integrase;Reverse transcriptase/ribonuclease H
TAF3	13.8622	15.1064	16.7549	14.3277	16.9976	15.9239	16.028	16.0545	16.3106	17.326	16.8242	16.4207							2.5298	5.47907	1	0	0	0	0	0	0	86904	97229	117220	0	0	0	0.168121	-0.508603	0.45534	-0.889884	0.855582	-1.61584	Q12297	Q12297	Transcription initiation factor TFIID subunit 3
MED1	15.4742	15.0728	14.5594	14.6675	15.8459	15.5847	17.0738	16.5223	16.9173	17.3749	15.3559	15.7925					+		1.7763	5.69166	1	0	0	0	0	0	0	186310	136100	169250	0	0	0	0.302259	-0.330562	2.35344	-1.80233	0.786756	-1.13894	Q12321	Q12321	Mediator of RNA polymerase II transcription subunit 1
HSP42	16.0372	14.815	16.5257	16.2027	15.5048	14.8328	16.9753	16.8218	17.2558	15.5976	16.525	17.2401					+		3.4835	5.7477	4	0	0	0	0	0	0	167460	162370	229530	0	0	0	0.162953	0.279215	1.09843	-1.22501	0.402464	-0.661606	Q12329	Q12329	Heat shock protein 42
PST2	19.69	19.3795	19.6378	19.1388	19.2844	19.2465	20.6646	20.6793	20.7146	19.8483	19.9734	19.6626				+	+		47.408	7.12415	28	892380	668860	973080	382860	852420	1081300	2365700	2458400	2672700	325170	361740	274770	1.5161	0.345893	3.48648	-1.11706	0.9181	-0.258999	Q12335	Q12335	Protoplast secreted protein 2
IES3	16.8353	17.5773	17.9094	14.5911	14.7485	15.43	18.8453	18.8654	18.577	14.8403	17.0591	17.2894				+	+		15.891	6.39252	9	60782	187300	130100	0	0	0	598090	679910	812830	0	0	0	2.45255	2.51746	1.79078	-1.32189	0.548127	1.0444	Q12345	Q12345	Ino eighty subunit 3
ARP8	17.0547	17.2165	16.8457	16.6491	15.3492	15.1495	20.347	20.0262	20.2695	16.5944	16.7352	15.4955				+	+		202.44	6.7394	23	121150	151670	125420	0	0	0	1615000	1433800	2040700	0	0	0	1.28641	1.32305	4.59657	-3.17525	0.875378	0.763962	Q12386	Q12386	Actin-like protein ARP8
ARP7	19.445	19.1249	19.2587	19.1799	18.9959	19.0763	21.485	21.2314	21.2347	15.5404	16.5296	14.7311					+	+	92.657	7.18921	33	545350	307110	492050	352360	315510	331900	3730000	5391200	3994500	0	0	0	0.832733	0.192137	4.08199	-2.04087	2.64938	3.67576	Q12406	Q12406	Actin-related protein 7
AHA1	15.0365	15.8698	15.5046	17.0606	15.0671	16.1735	17.6047	17.7113	16.9421	16.2667	16.3619	16.5016					+	+	11.953	5.87188	3	0	0	0	0	0	0	259050	300790	184680	0	0	0	0.431293	-0.630112	2.33556	-1.94911	1.64929	-0.906428	Q12449	Q12449	Hsp90 co-chaperone AHA1
NOP56	26.3031	26.2951	26.2777	26.3924	26.3	26.3333	25.8644	25.9213	25.8898	26.8532	26.84	26.8431					+	+	323.31	8.99631	335	99199000	82110000	85238000	93979000	85499000	89596000	92805000	84835000	91425000	59853000	69176000	57808000	0.826276	-0.0499541	4.60868	0.400127	6.481	-0.553509	Q12460	Q12460	Nucleolar protein 56
RVB2	22.0847	22.1673	22.072	22.3767	22.4089	22.4522	23.2539	23.1732	23.1331	22.2288	22.2141	22.1678				+	+	+	220.21	7.95513	181	4222600	3954800	4027600	4936600	4898500	5737400	17618000	18387000	19088000	2375000	2657700	2280000	2.92527	-0.304641	4.69216	-1.07876	1.27793	-0.0955664	Q12464	Q12464	RuvB-like protein 2
TCB1	21.8451	22.0304	21.8934	21.4536	21.3513	21.3798	22.424	22.3181	22.304	21.3864	21.4999	21.2609				+	+	+	218.04	7.72029	126	3617000	3472800	3299600	2465000	2506800	2407100	10228000	10913000	10897000	930330	959480	819680	2.94741	0.528048	2.49865	-0.425753	2.43831	0.540581	Q12466	Q12466	Tricalbin-1
NOP58	25.1809	25.164	25.2152	24.3585	24.3882	24.3575	24.221	24.2994	24.2282	24.8155	24.7633	24.8051				+	+	+	323.31	8.51695	198	41682000	35829000	42077000	22223000	24034000	21658000	31080000	32664000	29772000	15259000	16406000	16129000	5.84303	0.818617	5.25063	0.937201	4.23909	0.392045	Q12499	Q12499	Nucleolar protein 58
DCP1	17.9762	18.2139	17.9924	17.797	17.9721	17.9658	18.6676	18.4678	18.4606	18.1226	18.373	18.0454					+		9.2083	6.57618	14	344940	360310	330200	133950	338660	320290	666780	664910	314310	93948	114290	86061	0.71187	0.149236	1.99921	-0.471156	0.404769	-0.119459	Q12517	Q12517	mRNA-decapping enzyme subunit 1
TIF6	20.2596	20.3715	20.2036	20.3727	20.1524	20.2154	14.1203	15.8891	16.2173	15.7638	15.7324	15.4378					+	+	2.9041	6.87063	6	1242700	1257600	1203200	1339800	1118100	1262300	0	0	0	0	0	0	0.141783	0.0313842	2.76218	4.86933	5.64512	4.63356	Q12522	Q12522	Eukaryotic translation initiation factor 6
GLT1	17.522	17.7989	17.505	15.9193	16.0969	15.2247	17.5967	17.3384	17.5921	16.9411	17.1828	16.1708				+		+	18.534	6.12982	7	264980	259680	95837	0	0	0	91825	282510	353580	0	0	0	2.56033	1.86167	0.318968	0.0995744	1.23944	0.843707	Q12680	Q12680	Glutamate synthase [NADH]
HTZ1	24.3471	24.258	24.1028	24.3391	24.8142	23.823	23.8132	23.7847	23.6315	21.5058	21.777	22.029					+	+	18.044	8.25873	25	36130000	3467100	5933300	44865000	39841000	42257000	2772400	2923700	2646300	275820	199280	129350	0.109722	-0.0894858	2.24939	0.492839	3.91081	2.46536	Q12692	Q12692	Histone H2A.Z
YPK9	17.6382	18.1395	17.9505	15.5813	15.1427	13.5707	15.5137	15.4215	14.1329	16.2382	17.2322	15.6632				+	+	+	4.2512	5.85592	5	161390	271940	284350	0	0	0	0	0	0	0	0	0	2.12865	3.14452	2.45138	2.88674	1.47608	1.53156	Q12697	Q12697	Vacuolar cation-transporting ATPase YPK9
DFM1	17.149	17.1418	16.836	18.1726	18.0706	17.2467	17.0762	17.4284	17.2682	15.8315	15.4349	16.8516				+		+	34.619	6.24974	10	145330	128940	118940	292530	277270	155840	179590	247240	231500	0	0	0	1.1917	-0.787711	0.67462	-0.215329	1.08551	1.00294	Q12743	Q12743	DER1-like family member protein 1
PGA3	21.35	21.8538	21.1686	18.8874	18.9919	18.9991	22.0492	20.7976	20.5904	19.397	19.5184	19.6446				+		+	81.634	7.33927	29	3757200	3598700	2053800	118110	129160	129160	4446000	3186400	3139100	398100	414950	469990	3.55864	2.498	0.246778	0.311719	3.05968	1.93746	Q12746	Q12746	Plasma membrane-associated coenzyme Q6 reductase PGA3
RRP12	20.9272	20.7587	20.8919	19.2429	19.5755	19.6573	20.9373	20.7768	20.9697	16.697	17.8155	16.142				+		+	80.909	7.22233	67	2920500	1614200	1779000	325700	436990	461020	2937600	2876100	3254200	0	79984	0	3.25062	1.36733	0.169874	-0.0353788	2.88484	3.9744	Q12754	Q12754	Ribosomal RNA-processing protein 12
EFG1	14.1246	15.4168	15.8642	17.2823	17.6665	16.6134	16.7149	16.7735	17.2882	16.6857	14.669	15.7316				+	+		2.4423	5.99653	4	0	0	0	160320	222910	102050	142020	135920	228820	0	0	0	1.55978	-2.05216	1.49964	-1.7903	0.289659	-0.560208	Q3E705	Q3E705	rRNA-processing protein EFG1
RPS22B;RPS22A	22.8425	23.1488	22.8619	23.5674	23.7131	23.6372	23.9135	23.8978	24.1003	21.7818	21.7563	21.8707				+	+	+	19.223	8.17234	43	3758500	4129500	3778000	9526300	16694000	22774000	18649000	32373000	35518000	496890	504350	511320	2.51294	-0.688188	2.99878	-1.01946	3.40194	1.14813	Q3E7Y3;P0C0W1	Q3E7Y3;P0C0W1	40S ribosomal protein S22-B;40S ribosomal protein S22-A
NOP10	19.7694	19.9533	19.7383	19.7819	19.6323	19.7914	19.4963	19.0973	19.3051	15.6553	16.4429	16.6051					+	+	4.4529	6.90364	11	884960	914760	871660	875700	854000	883720	998430	791070	935840	0	0	0	0.430586	0.0851688	1.75819	0.520792	3.54657	3.58592	Q6Q547	Q6Q547	H/ACA ribonucleoprotein complex subunit 3
TSC13	20.1173	20.1921	20.2056	14.8318	20.0478	15.6469	20.0032	19.6126	19.6939	15.9735	15.3771	16.5937					+	+	6.3174	6.90671	15	1062800	1082300	2798400	0	140140	0	1120300	894440	968660	0	0	0	0.962276	3.32952	1.51978	0.401775	3.54329	4.19025	Q99190	Q99190	Very-long-chain enoyl-CoA reductase
NOP14	17.8927	18.182	18.4177	15.427	13.4793	14.9751	18.3963	18.3526	18.0303	18.2283	18.1022	18.4949				+			15.393	6.48113	10	175730	197970	254560	0	0	0	640840	753710	623860	121690	117960	141460	2.36229	3.53697	0.19216	-0.0956001	0.227629	-0.111022	Q99207	Q99207	Nucleolar complex protein 14
YPT6	17.0392	17.132	17.3761	15.1475	15.5673	16.2005	17.0586	13.9339	17.0295	15.7196	16.1115	15.5537				+		+	2.997	5.90811	7	134680	128060	172940	0	0	0	177420	0	196200	0	0	0	2.06094	1.54401	0.491674	1.17508	2.6982	1.38747	Q99260	Q99260	GTP-binding protein YPT6
HRP1	15.2556	16.3454	14.7238	17.2421	17.8537	17.2391	17.1884	17.3706	15.5211	16.3298	15.6029	15.8748				+			10.737	5.99066	5	0	0	0	153490	238560	155020	194130	237530	0	0	0	0	1.74068	-2.00338	0.759774	-1.25176	0.400613	-0.49425	Q99383	Q99383	Nuclear polyadenylated RNA-binding protein 4
VCX1	15.7894	15.9023	15.2015	17.1519	17.1138	17.1861	15.9682	15.7201	15.9739	17.3058	16.7936	15.6187				+			2.4268	5.63991	2	0	0	0	146360	141190	148880	0	0	0	0	0	0	2.65046	-1.51959	0.478031	-0.256342	0.798987	-0.941667	Q99385	Q99385	Vacuolar calcium ion transporter

## Sheet: Rap1 FL v ctrl enriched
gene_names	-log_t_test_p_value_full_length_v_control	t_test_difference_full_length_v_control
RAP1	6.33884	11.6425
FUN12	4.87836	9.94809
YKU80	6.85187	7.86413
TRA1	5.6479	7.80094
IRC20	1.89329	7.34192
YKU70	2.8668	6.89238
ULS1	3.57804	6.18754
THS1	6.15709	6.10609
SPT20	3.56855	5.6991
SMC3	2.94809	5.33865
ASG1	3.49472	5.26437
MRH1	3.64854	5.21875
UTP20	2.5748	5.15011
ARB1	3.87254	5.04625
NUP133	4.3761	5.01167
NUP85	3.13664	4.94326
HXT3	3.01807	4.93196
HAP1	2.67361	4.9054
IST2	5.02836	4.90399
MOT1	4.58081	4.87775
MCM5	5.6017	4.87137
MCM4	4.69203	4.83744
CDC13	2.16481	4.81682
ADY3	3.27848	4.78179
SWI3	4.14201	4.78143
URA2	5.14634	4.74372
RSC6	3.33009	4.70413
ISW1	2.55594	4.63603
TIF6	5.64512	4.63356
RTT102	3.21254	4.53195
MCM2	4.27638	4.50946
SUM1	3.39448	4.47595
NUP157	3.03634	4.38627
MCM6	2.40174	4.35017
SGF73	3.74195	4.33315
INO80	3.55587	4.33088
RET1	3.23952	4.26649
ACC1	2.63029	4.23255
GCN1	4.04086	4.22889
SNF5	5.08012	4.20984
TSC13	3.54329	4.19025
BEM2	2.64882	4.1459
RSC3	2.56363	4.1109
SNF2	3.07955	4.0924
STE2	5.65188	4.09094
PDR12	6.21962	4.07044
GCN20	4.65164	3.99964
RRP12	2.88484	3.9744
NUP120	5.7898	3.90836
MCM3	3.42085	3.89512
PBP4	2.58131	3.85436
UBP3	2.64077	3.83623
MCM7	3.20662	3.81351
UTP22	3.39504	3.79846
TOP2	3.96774	3.7507
UTP18	3.17369	3.74205
NUP145	4.71223	3.73444
NUM1	5.70593	3.7136
SGD1	4.20207	3.71068
ARP7	2.64938	3.67576
RPC19	2.17368	3.66566
CCR4	4.18299	3.63741
IMP3	3.73129	3.60242
SAC1	3.57433	3.5971
TAF6	3.18839	3.5901
NOP10	3.54657	3.58592
SHM2	2.7035	3.57006
RSC4	4.4215	3.56812
SPT8	2.6324	3.56031
SIN3	2.50855	3.52587
STT4	2.11109	3.52541
RSC58	3.91511	3.50843
TOP1	5.78694	3.49895
FAS1	2.88515	3.49235
SCJ1	3.36802	3.45797
ARO80	5.5783	3.44089
UTP21	2.94875	3.4222
SWI1	2.78586	3.41482
CCT8	3.39944	3.4127
PTH2	4.75304	3.40207
TAF10	2.7057	3.39969
RSC9	3.53772	3.38392
NGG1	3.29758	3.3768
SRP40	6.02708	3.37469
RSN1	4.35371	3.36762
RFC4	4.69319	3.33831
FAA4	2.23275	3.33187
MRN1	2.89881	3.33001
CLU1	3.29922	3.29412
MRD1	3.14388	3.28221
YRF1-6;YRF1-7;YRF1-3;YPR204W;YEL077C	2.22987	3.27725
DIP2	6.02226	3.25145
NOT3	3.91782	3.25144
TBF1	2.71518	3.23519
RPS29B	3.09289	3.22122
NA	2.31006	3.20671
MYO4	4.02247	3.16226
PXR1	1.46057	3.1034
AFG3	3.17536	3.09994
SPF1	3.0356	3.07436
LOA1	3.15851	3.01886
TAF9	2.95348	2.95559
SNF12	4.85057	2.95555
DOP1	3.19759	2.94392
YME1	3.71004	2.9241
SMC1	4.93206	2.9056
MAK21	1.94641	2.89923
ERJ5	3.63078	2.8896
FAS2	2.42191	2.84991
MAK5	5.16436	2.8314
ARP9	4.94662	2.81452
DCP2	4.2648	2.80432
DBP3	2.78049	2.78452
NUP192	2.17909	2.76619
COP1	5.27834	2.76475
CDC33	4.72067	2.76218
NUP170	2.87917	2.74772
ORM1	1.79422	2.73093
NOC2	3.08672	2.70416
EMG1	2.88201	2.67943
MSN1	2.2105	2.67638
YCG1	2.30579	2.65605
NUP116	1.3273	2.65353
STH1	3.66203	2.6343
RSC2	2.25737	2.59728
NIP1	4.36922	2.58788
RFC2	1.12358	2.58631
SIR2	2.25316	2.57927
TAF12	3.40951	2.57731
SSM4	2.05922	2.5747
LSM12	3.86482	2.56455
SPP41	3.9158	2.54033
CAF40	3.02619	2.54008
SKN7	3.39633	2.52804
NAB6	2.72749	2.49991
STB5	1.85268	2.47728
SEC62	3.0396	2.47154
HTZ1	3.91081	2.46536
MIC60	2.06597	2.45837
MSH2	3.47954	2.44393
ADE6	2.73597	2.44383
TAF8	2.91561	2.4385
SFH1	2.74747	2.42968
RSC8	5.45901	2.38397
NSG1	2.48993	2.37266
DOT6	2.40913	2.3585
PMR1	2.49807	2.32151
SMC2	1.36461	2.32098
HFI1	4.52902	2.3183
GAL11	2.62681	2.30937
SPT7	2.39134	2.28481
SPT16	2.80041	2.27593
XRN1	2.07254	2.27316
DIM1	1.10337	2.23173
LCB1	2.37751	2.21183
HHF1	6.05502	2.18521
BUL2	2.75657	2.18508
SCS2	1.20319	2.16761
VID27	2.34175	2.16415
TAF1	1.28438	2.14607
PWP2	2.40796	2.14409
SRP101	3.43561	2.14049
YPQ1	2.83419	2.13209
RSP5	2.48645	2.12357
SST2	2.85572	2.10149
HEH2	3.51557	2.07294
COY1	3.83143	2.07136
GCN5	1.83343	2.07073
ADA2	3.27528	2.06669
NEW1	4.53153	2.06258
MON2	2.81795	2.05062
SPH1	2.15262	2.04535
FUN30	2.17839	2.04172
PFK2	2.5022	2.04131
HCA4	1.22909	2.03893
RIX7	1.92477	2.03562
SEC26	2.24945	2.01409
ISW2	1.8311	2.0125
UTP9	2.70071	1.99112
SLC1	2.37756	1.97564
RPT1	2.21881	1.97407
NUP82	1.73005	1.97359
CHD1	3.70966	1.97211
TAF5	4.12515	1.96029
SEC13	2.506	1.95983
PGA3	3.05968	1.93746
DBP6	1.58301	1.92044
SBH1	1.96897	1.91249
YLL032C	1.63375	1.90989
YHM2	4.60159	1.90905
LEU3	2.47479	1.90168
RPP1B	3.17764	1.89326
POL5	4.66111	1.872
CDC48	1.79891	1.84923
NUP159	1.6848	1.84101
TIF4632	2.56212	1.83341
CDS1	2.19632	1.83334
HTA2;HTA1	5.39809	1.83195
DHR2	1.18124	1.82994
VID22	1.99635	1.8171
SLH1	1.86847	1.81362
FAL1	3.61366	1.79182
SPA2	2.5322	1.76303
MKT1	2.05515	1.75198
WHI3	3.44217	1.74944
SPT3	1.41365	1.74496
LCB2	1.57275	1.74309
RPA34	1.53473	1.71888
TOM71	3.22064	1.71264
GPI17	2.1527	1.70867
TY1B-LR4;TY1B-DR6;TY1B-DR4	1.03987	1.70401
SWI6	1.14923	1.67568
VBA4	2.02858	1.67253
BRE5	2.09608	1.66394
DCD1	2.23323	1.64277
NUP84	3.5483	1.60871
KIP2	1.56047	1.60699
TAT1	1.04579	1.59866
HAL5	1.22142	1.59771
EDC3	1.94472	1.57883
PMA1;PMA2	6.30486	1.57749
YHP1	2.44137	1.57342
PRP43	3.55768	1.57156
SOF1	2.84449	1.56241
RDH54	1.73318	1.55428
HMG1	1.42388	1.55416
PHO88	3.99271	1.5394
YPK9	1.47608	1.53156
UTP5	3.03727	1.51584
LAG1	2.63607	1.51196
TRS120	2.54001	1.50159
GPM1	2.91005	1.48495
COT1	1.39295	1.46403
HHT1	4.00908	1.44445
ERV29	3.60274	1.44361
MLP2	1.47313	1.42353
VPS1	4.66533	1.42057
ALP1;LYP1	1.84564	1.412
YPT6	2.6982	1.38747
LAC1	3.4662	1.38513
NIC96	2.74174	1.38
RPP2A	3.33792	1.36941
RPS30B;RPS30A	1.17577	1.36407
PEP3	2.2291	1.34263
RPL30	2.14258	1.33479
TAF14	3.89651	1.32371
CHA1	1.70057	1.31797
UTP4	3.49373	1.31671
RPP2B	3.99602	1.30115
HTB2;HTB1	3.36236	1.29656
NOP6	1.16265	1.27727
EFR3	1.30425	1.27545
TAF7	1.27593	1.25946
CRN1	1.30909	1.25261
RSC30	2.03868	1.2522
NA	1.58528	1.24435
TEA1	2.57478	1.242
SEC24	1.04092	1.24108
YGL036W	1.85788	1.23832
ILV2	4.76058	1.23389
CCT5	2.23941	1.23086
FKS1	5.15174	1.21309
NPL6	2.25948	1.19909
RPL33B	1.90097	1.19373
UTR2	2.05284	1.19241
TEM1	1.14229	1.155
VMA1	1.08479	1.14882
RPS22B;RPS22A	3.40194	1.14813
RGR1	3.76177	1.14143
ORC1	1.36466	1.13738
RPL18B;RPL18A	5.26469	1.13627
RPL16A	4.79453	1.12733
SPB1	1.15966	1.12413
ENP1	1.26112	1.12278
UTP13	4.19363	1.1174
KAR2	4.7728	1.11357
BOI1	2.48403	1.11336
ACE2	1.72515	1.08781
VPH1	1.37601	1.07317
SEC16	1.94214	1.0708
NA	1.34941	1.05581
ILV6	3.03969	1.05228
CBK1	1.55318	1.04024
DHH1	3.34137	1.02846
OPI3	2.87872	1.01804
RPL34A;RPL34B	4.31467	1.01356
CHO2	3.39351	1.00622
ELO3	4.24877	1.00425
DFM1	1.08551	1.00294

## Sheet: column legend
column	name	description
1	Gene names	gene names
2	LFQ_intensity_Rap1_V5_R1	Label-free quantification intensity in each pulldown per replicate
3	LFQ_intensity_Rap1_V5_R2	Label-free quantification intensity in each pulldown per replicate
4	LFQ_intensity_Rap1_V5_R3	Label-free quantification intensity in each pulldown per replicate
5	LFQ_intensity_Rap1_del_AD_V5_R1	Label-free quantification intensity in each pulldown per replicate
6	LFQ_intensity_Rap1_del_AD_V5_R2	Label-free quantification intensity in each pulldown per replicate
7	LFQ_intensity_Rap1_del_AD_V5_R3	Label-free quantification intensity in each pulldown per replicate
8	LFQ_intensity_Rap1_del_631_696_V5_R1	Label-free quantification intensity in each pulldown per replicate
9	LFQ_intensity_Rap1_del_631_696_V5_R2	Label-free quantification intensity in each pulldown per replicate
10	LFQ_intensity_Rap1_del_631_696_V5_R3	Label-free quantification intensity in each pulldown per replicate
11	LFQ_intensity_control_R1	Label-free quantification intensity in each pulldown per replicate
12	LFQ_intensity_control_R2	Label-free quantification intensity in each pulldown per replicate
13	LFQ_intensity_control_R3	Label-free quantification intensity in each pulldown per replicate
14	Only identified by site	protein group identified only by a modification site. Removed from further analysis.
15	Reverse	peptide found to be part of a protein derived from reversed part of the decoy database. Removed from further analysis.
16	Potential contaminant	peptide found to be part of a commonly occuring contamimant. Removed from further analysis.
17	t_test_significant_full_length_v_del_AD	significant difference in 2-sided t-test comparing full length vs del_AD pulldown
18	t_test_significant_full_length_v_del_631_696	significant difference in 2-sided t-test comparing full length vs del_631_696 pulldown
19	t_test_significant_full_length_v_control	significant difference in 2-sided t-test comparing full length vs control pulldown
20	Score	Andromeda score for the best associated MS/MS spectrum. Andromeda is a peptide search engine integrated in to the MaxQuant environment that uses a probabilistic scoring model.
21	Intensity	Summed up eXtracted Ion Current (XIC) of all isotopic clusters associated with the identified amino acid sequence. Does not take into account length of protein, eg. in iBAQ intensities.
22	MS/MS count	Number of sequencing events for this amino acid sequence
23	intensity_Rap1_V5_R1	Summed up eXtracted Ion Current (XIC) of all isotopic clusters associated with the identified amino acid sequence, per technical replicate.
24	intensity_Rap1_V5_R2	Summed up eXtracted Ion Current (XIC) of all isotopic clusters associated with the identified amino acid sequence, per technical replicate.
25	intensity_Rap1_V5_R3	Summed up eXtracted Ion Current (XIC) of all isotopic clusters associated with the identified amino acid sequence, per technical replicate.
26	intensity_Rap1_del_AD_V5_R1	Summed up eXtracted Ion Current (XIC) of all isotopic clusters associated with the identified amino acid sequence, per technical replicate.
27	intensity_Rap1_del_AD_V5_R2	Summed up eXtracted Ion Current (XIC) of all isotopic clusters associated with the identified amino acid sequence, per technical replicate.
28	intensity_Rap1_del_AD_V5_R3	Summed up eXtracted Ion Current (XIC) of all isotopic clusters associated with the identified amino acid sequence, per technical replicate.
29	intensity_Rap1_del_631_696_V5_R1	Summed up eXtracted Ion Current (XIC) of all isotopic clusters associated with the identified amino acid sequence, per technical replicate.
30	intensity_Rap1_del_631_696_V5_R2	Summed up eXtracted Ion Current (XIC) of all isotopic clusters associated with the identified amino acid sequence, per technical replicate.
31	intensity_Rap1_del_631_696_V5_R3	Summed up eXtracted Ion Current (XIC) of all isotopic clusters associated with the identified amino acid sequence, per technical replicate.
32	intensity_control_R1	Summed up eXtracted Ion Current (XIC) of all isotopic clusters associated with the identified amino acid sequence, per technical replicate.
33	intensity_control_R2	Summed up eXtracted Ion Current (XIC) of all isotopic clusters associated with the identified amino acid sequence, per technical replicate.
34	intensity_control_R3	Summed up eXtracted Ion Current (XIC) of all isotopic clusters associated with the identified amino acid sequence, per technical replicate.
35	-log_t_test_p_value_full_length_v_del_AD	-log10 transformed p-value from 2-sided t-test comparing full length vs del_AD pulldown
36	t_test_difference_full_length_v_del_AD	Difference in enrichment between two sample groups from 2-sided t-test, taking into account 3 replicates per group. Log2 scale.
37	-log_t_test_p_value_full_length_v_del_631_696	-log10 transformed p-value from 2-sided t-test comparing full length vs del_631_696 pulldown
38	t_test_difference_full_length_v_del_631_696	Difference in enrichment between two sample groups from 2-sided t-test, taking into account 3 replicates per group. Log2 scale.
39	-log_t_test_p_value_full_length_v_control	-log10 transformed p-value from 2-sided t-test comparing full length vs control pulldown
40	t_test_difference_full_length_v_control	Difference in enrichment between two sample groups from 2-sided t-test, taking into account 3 replicates per group. Log2 scale.
41	Protein IDs	protein ID (eg. UniProt)
42	Majority protein IDs	protein ID (eg. UniProt)
43	Protein names	protein names
