# Supplementary material for: Repression of Divergent Noncoding Transcription by a Sequence-Specific Transcription Factor
Source: Mol Cell. 2018 Dec 20;72(6):942–954.e7. doi: 10.1016/j.molcel.2018.10.018 (PMC6310685; doi:10.1016/j.molcel.2018.10.018)
Supplement: Table S4. Strain Genotypes, Related to STAR Methods [file mmc3.xlsx]

## Sheet: Sheet1
Table S4. Strain genotypes, Related to STAR Methods
Strain	Genotype
FW627	MATα his3Δ1 leu2Δ0 met15Δ0 ura3Δ0
FW629	MATa his3Δ1 leu2Δ0 met15Δ0 ura3Δ0
FW4200	MATa his3Δ1 leu2Δ0 met15Δ0 ura3Δ0 fhl1::FHL1-V5-IAA7::KanMX6 his3::pGPD1-osTIR1::HIS3
FW4202	MATa his3Δ1 leu2Δ0 met15Δ0 ura3Δ0 ifh1::IFH1-V5-IAA7::KanMX6 his3::pGPD1-osTIR1::HIS3
FW4204	MATa his3Δ1 leu2Δ0 met15Δ0 ura3Δ0 sfp1::SFP1-V5-IAA7::KanMX6 his3::pGPD1-osTIR1::HIS3
FW3877	MATa his3Δ1 leu2Δ0 met15Δ0 ura3Δ0 rap1::RAP1-V5-IAA7::KanMX6 his3::pGPD1-osTIR1::HIS3
FW4136	MATa his3Δ1 leu2Δ0 met15Δ0 ura3Δ0 crf1::NatMX
FW4132	MATa his3Δ1 leu2Δ0 met15Δ0 ura3Δ0 hmo1::NatMX
FW3443	MATa his3Δ1 leu2Δ0 met15Δ0 ura3Δ0 pRPL43B(280-308)::loxP
FW6030	MATa his3Δ1 leu2Δ0 met15Δ0 ura3Δ0 mlp1::NatMX
FW4141	MATa his3Δ1 leu2Δ0 met15Δ0 ura3Δ0 pRPL40B(233-246)::LoxP
FW6029	MATa his3Δ1 leu2Δ0 met15Δ0 ura3Δ0 pRPL40B(233-246)::LoxP mlp1::NatMX
FW4122	MATα his3Δ1 leu2Δ0 met15Δ0 ura3Δ0 mlp1::MLP1-V5::KanMX6
FW4120	MATα his3Δ1 leu2Δ0 met15Δ0 ura3Δ0 pRPL40B(233-246)::LoxP mlp1::MLP1-V5::KanMX6 pGAL1-CRE HIS3 (p110)
FW631	MATa his3Δ1 leu2Δ0 met15Δ0 ura3Δ0 MATα his3Δ1 leu2Δ0 met15Δ0 ura3Δ0
FW6139	MATa his3Δ1 leu2Δ0 met15Δ0 ura3Δ0 pRPL43B(280-308)::loxP MATα his3Δ1 leu2Δ0 met15Δ0 ura3Δ0 pRPL43B(280-308)::loxP
FW3440	MATa his3Δ1 leu2Δ0 met15Δ0 ura3Δ0 pRPL43B(280-308)::loxP pGAL1-CRE URA3 (p109)
FW3920	MATα his3Δ1 leu2Δ0 met15Δ0 ura3Δ0 pRPL43B(272-308)::loxP_400bp pGAL1-CRE HIS3 (p110)
FW3922	MATa his3Δ1 leu2Δ0 met15Δ0 ura3Δ0 pRPL43B(272-275)::loxP_400bp pGAL1-CRE HIS3 (p110)
FW7451	MATa his3Δ1 leu2Δ0 met15Δ0 ura3Δ0 pRPL43B(313)::LoxP_400bp pGAL1-CRE URA3 (p109)
FW4732	MATa his3Δ1 leu2Δ0 met15Δ0 ura3Δ0 rap1::RAP1-V5::KanMX6
FW4734	MATα his3Δ1 leu2Δ0 met15Δ0 ura3Δ0 rap1::RAP1-V5::KanMX6 pRPL43B(280-308)::loxP
FW4737	MATa his3Δ1 leu2Δ0 met15Δ0 ura3Δ0 rap1::RAP1-V5::KanMX6 pRPL43B(272-308)::loxP_400bp
FW4735	MATa his3Δ1 leu2Δ0 met15Δ0 ura3Δ0 rap1::RAP1-V5::KanMX6 pRPL43B(272-275)::loxP_400bp
FW6228	MATa his3Δ1 leu2Δ0 met15Δ0 ura3Δ0 rap1::RAP1-V5::KanMX6 pRPL40B(233-246)::LoxP
FW5543	MATa his3Δ1 leu2Δ0 met15Δ0 ura3Δ0 spt10::NatMX
FW5547	MATa his3Δ1 leu2Δ0 met15Δ0 ura3Δ0 spt21::NatMX
FW5609	MATa his3Δ1 leu2Δ0 met15Δ0 ura3Δ0 rlf2::NatMX
FW5555	MATa his3Δ1 leu2Δ0 met15Δ0 ura3Δ0 spt6::SPT6-V5-IAA7::KanMX6 leu2::pGPD1-osTIR1::LEU2
FW5559	MATa his3Δ1 leu2Δ0 met15Δ0 ura3Δ0 spt16::SPT16-V5-IAA7::KanMX6 leu2::pGPD1-osTIR1::LEU2
FW5129	MATa his3Δ1 leu2Δ0 met15Δ0 ura3Δ0 rap1::RAP1-V5-IAA7::KanMX6 leu2::pGPD1-osTIR1::LEU2 his3::pNH603 Myc-NLS-Rap1 (1-827)::HIS3
FW5133	MATa his3Δ1 leu2Δ0 met15Δ0 ura3Δ0 rap1::RAP1-V5-IAA7::KanMX6 leu2::pGPD1-osTIR1::LEU2 his3::pNH603 Myc-NLS-Rap1 (339-827)::HIS3
FW5138	MATa his3Δ1 leu2Δ0 met15Δ0 ura3Δ0 rap1::RAP1-V5-IAA7::KanMX6 leu2::pGPD1-osTIR1::LEU2 his3::pNH603 Myc-NLS-Rap1 (1-599)::HIS3
FW5141	MATa his3Δ1 leu2Δ0 met15Δ0 ura3Δ0 rap1::RAP1-V5-IAA7::KanMX6 leu2::pGPD1-osTIR1::LEU2 his3::pNH603 Myc-NLS-Rap1 (339-599)::HIS3
FW5145	MATa his3Δ1 leu2Δ0 met15Δ0 ura3Δ0 rap1::RAP1-V5-IAA7::KanMX6 leu2::pGPD1-osTIR1::LEU2 his3::pNH603::HIS3
FW4948	MATa his3Δ1 leu2Δ0 met15Δ0 ura3Δ0 rap1::RAP1-V5-IAA7::KanMX6 leu2::pGPD1-osTIR1::LEU2 his3::pNH603 HA-NLS-Rap1 (1-827)::HIS3
FW4950	MATa his3Δ1 leu2Δ0 met15Δ0 ura3Δ0 rap1::RAP1-V5-IAA7::KanMX6 leu2::pGPD1-osTIR1::LEU2 his3::pNH603 HA-NLS-Rap1 (ΔDBD 362-597)::HIS3
FW4952	MATa his3Δ1 leu2Δ0 met15Δ0 ura3Δ0 rap1::RAP1-V5-IAA7::KanMX6 leu2::pGPD1-osTIR1::LEU2 his3::pNH603 HA-NLS-Rap1 (ΔTox 597-662)::HIS3
FW4954	MATa his3Δ1 leu2Δ0 met15Δ0 ura3Δ0 rap1::RAP1-V5-IAA7::KanMX6 leu2::pGPD1-osTIR1::LEU2 his3::pNH603 HA-NLS-Rap1 (ΔAD 631-678)::HIS3
FW4958	MATa his3Δ1 leu2Δ0 met15Δ0 ura3Δ0 rap1::RAP1-V5-IAA7::KanMX6 leu2::pGPD1-osTIR1::LEU2 his3::pNH603 HA-NLS-Rap1 (Δ764-827)::HIS3
FW4960	MATa his3Δ1 leu2Δ0 met15Δ0 ura3Δ0 rap1::RAP1-V5-IAA7::KanMX6 leu2::pGPD1-osTIR1::LEU2 his3::pNH603 HA-NLS-Rap1 (Δ631-696)::HIS3
FW5420	MATa his3Δ1 leu2Δ0 met15Δ0 ura3Δ0 rap1::RAP1-AID-Myc::KanMX leu2::pGPD1-osTIR1::LEU2 his3::pNH603 HA-NLS-Rap1 (1-827)-V5::HIS3
FW5393	MATa his3Δ1 leu2Δ0 met15Δ0 ura3Δ0 rap1::RAP1-AID-Myc::KanMX leu2::pGPD1-osTIR1::LEU2 his3::pNH603 HA-NLS-Rap1 (ΔDBD 362-597)-V5::HIS3
FW5394	MATa his3Δ1 leu2Δ0 met15Δ0 ura3Δ0 rap1::RAP1-AID-Myc::KanMX leu2::pGPD1-osTIR1::LEU2 his3::pNH603 HA-NLS-Rap1 (ΔTox 597-662)-V5::HIS3
FW5424	MATa his3Δ1 leu2Δ0 met15Δ0 ura3Δ0 rap1::RAP1-AID-Myc::KanMX leu2::pGPD1-osTIR1::LEU2 his3::pNH603 HA-NLS-Rap1 (ΔAD 631-678)-V5::HIS3
FW5395	MATa his3Δ1 leu2Δ0 met15Δ0 ura3Δ0 rap1::RAP1-AID-Myc::KanMX leu2::pGPD1-osTIR1::LEU2 his3::pNH603 HA-NLS-Rap1 (Δ764-827)-V5::HIS3
FW5396	MATa his3Δ1 leu2Δ0 met15Δ0 ura3Δ0 rap1::RAP1-AID-Myc::KanMX leu2::pGPD1-osTIR1::LEU2 his3::pNH603 HA-NLS-Rap1 (Δ631-696)-V5::HIS3
FW5399	MATa his3Δ1 leu2Δ0 met15Δ0 ura3Δ0 rap1::RAP1-AID-Myc::KanMX leu2::pGPD1-osTIR1::LEU2 his3::pNH603::HIS3
FW6032	MATa his3Δ1 leu2Δ0 met15Δ0 ura3Δ0 sth1::STH1-V5-IAA7::KanMX6 leu2::pGPD1-osTIR1::LEU2
FW6231	MATa his3Δ1 leu2Δ0 met15Δ0 ura3Δ0 rap1::RAP1-V5-IAA7::KanMX6 sth1::STH1-AID-FLAG::hphNThis3::pGPD1-osTIR1::HIS3
FW4821	MATa his3Δ1 leu2Δ0 met15Δ0 ura3Δ0 nrd1::NRD1-V5-IAA7::KanMX6 leu2::pGPD1-osTIR1::LEU2
FW6715	MATα his3Δ1 leu2Δ0 lys2Δ0 ura3Δ0 ada2::KanMX
FW6707	MATα his3Δ1 leu2Δ0 lys2Δ0 ura3Δ0 arp8::KanMX
FW6722	MATα his3Δ1 leu2Δ0 lys2Δ0 ura3Δ0 bre1::KanMX
FW6683	MATα his3Δ1 leu2Δ0 lys2Δ0 ura3Δ0 cdc40::KanMX
FW6725	MATα his3Δ1 leu2Δ0 lys2Δ0 ura3Δ0 cmr1::KanMX
FW6682	MATα his3Δ1 leu2Δ0 lys2Δ0 ura3Δ0 gcn4::KanMX
FW6717	MATα his3Δ1 leu2Δ0 lys2Δ0 ura3Δ0 gcn5::KanMX
FW6698	MATα his3Δ1 leu2Δ0 lys2Δ0 ura3Δ0 gcr2::KanMX
FW6721	MATα his3Δ1 leu2Δ0 lys2Δ0 ura3Δ0 hst1::KanMX
FW6691	MATα his3Δ1 leu2Δ0 lys2Δ0 ura3Δ0 hst2::KanMX
FW6678	MATα his3Δ1 leu2Δ0 lys2Δ0 ura3Δ0 hst3::KanMX
FW6686	MATα his3Δ1 leu2Δ0 lys2Δ0 ura3Δ0 hst4::KanMX
FW6681	MATα his3Δ1 leu2Δ0 lys2Δ0 ura3Δ0 isw1::KanMX
FW6679	MATα his3Δ1 leu2Δ0 lys2Δ0 ura3Δ0 isw2::KanMX
FW6700	MATα his3Δ1 leu2Δ0 lys2Δ0 ura3Δ0 mga2::KanMX
FW6687	MATα his3Δ1 leu2Δ0 lys2Δ0 ura3Δ0 ngg1::KanMX
FW6719	MATα his3Δ1 leu2Δ0 lys2Δ0 ura3Δ0 nhp6a::KanMX
FW6701	MATα his3Δ1 leu2Δ0 lys2Δ0 ura3Δ0 opi3::KanMX
FW6706	MATα his3Δ1 leu2Δ0 lys2Δ0 ura3Δ0 paf1::KanMX
FW6729	MATα his3Δ1 leu2Δ0 lys2Δ0 ura3Δ0 rif1::KanMX
FW6704	MATα his3Δ1 leu2Δ0 lys2Δ0 ura3Δ0 rif2::KanMX
FW6703	MATα his3Δ1 leu2Δ0 lys2Δ0 ura3Δ0 rlf2::KanMX
FW6694	MATα his3Δ1 leu2Δ0 lys2Δ0 ura3Δ0 rpb9::KanMX
FW6689	MATα his3Δ1 leu2Δ0 lys2Δ0 ura3Δ0 rpd3::KanMX
FW6708	MATα his3Δ1 leu2Δ0 lys2Δ0 ura3Δ0 rrd1::KanMX
FW6680	MATα his3Δ1 leu2Δ0 lys2Δ0 ura3Δ0 rrp6::KanMX
FW6685	MATα his3Δ1 leu2Δ0 lys2Δ0 ura3Δ0 rsc1::KanMX
FW6718	MATα his3Δ1 leu2Δ0 lys2Δ0 ura3Δ0 rsc2::KanMX
FW6699	MATα his3Δ1 leu2Δ0 lys2Δ0 ura3Δ0 rtt106::KanMX
FW6677	MATα his3Δ1 leu2Δ0 lys2Δ0 ura3Δ0 rtt109::KanMX
FW6728	MATα his3Δ1 leu2Δ0 lys2Δ0 ura3Δ0 set2::KanMX
FW6709	MATα his3Δ1 leu2Δ0 lys2Δ0 ura3Δ0 set3::KanMX
FW6726	MATα his3Δ1 leu2Δ0 lys2Δ0 ura3Δ0 sgf29::KanMX
FW6695	MATα his3Δ1 leu2Δ0 lys2Δ0 ura3Δ0 sgf73::KanMX
FW6716	MATα his3Δ1 leu2Δ0 lys2Δ0 ura3Δ0 sin4::KanMX
FW6705	MATα his3Δ1 leu2Δ0 lys2Δ0 ura3Δ0 sir1::KanMX
FW6711	MATα his3Δ1 leu2Δ0 lys2Δ0 ura3Δ0 sir2::KanMX
FW6713	MATα his3Δ1 leu2Δ0 lys2Δ0 ura3Δ0 sir3::KanMX
FW6690	MATα his3Δ1 leu2Δ0 lys2Δ0 ura3Δ0 sir4::KanMX
FW6724	MATα his3Δ1 leu2Δ0 lys2Δ0 ura3Δ0 snf2::KanMX
FW6723	MATα his3Δ1 leu2Δ0 lys2Δ0 ura3Δ0 snf5::KanMX
FW6676	MATα his3Δ1 leu2Δ0 lys2Δ0 ura3Δ0 spt21::KanMX
FW6684	MATα his3Δ1 leu2Δ0 lys2Δ0 ura3Δ0 spt3::KanMX
FW6710	MATα his3Δ1 leu2Δ0 lys2Δ0 ura3Δ0 spt4::KanMX
FW6714	MATα his3Δ1 leu2Δ0 lys2Δ0 ura3Δ0 spt7::KanMX
FW6675	MATα his3Δ1 leu2Δ0 lys2Δ0 ura3Δ0 spt8::KanMX
FW6702	MATα his3Δ1 leu2Δ0 lys2Δ0 ura3Δ0 srb2::KanMX
FW6693	MATα his3Δ1 leu2Δ0 lys2Δ0 ura3Δ0 ssn3::KanMX
FW6696	MATα his3Δ1 leu2Δ0 lys2Δ0 ura3Δ0 sum1::KanMX
FW6688	MATα his3Δ1 leu2Δ0 lys2Δ0 ura3Δ0 swi3::KanMX
FW6697	MATα his3Δ1 leu2Δ0 lys2Δ0 ura3Δ0 swr1::KanMX
FW6720	MATα his3Δ1 leu2Δ0 lys2Δ0 ura3Δ0 trf4::KanMX
FW6712	MATα his3Δ1 leu2Δ0 lys2Δ0 ura3Δ0 ubp3::KanMX
FW6692	MATα his3Δ1 leu2Δ0 lys2Δ0 ura3Δ0 vps16::KanMX
FW4817	MATa his3Δ1 leu2Δ0 met15Δ0 ura3Δ0 bur2::NatMX
FW4756	MATa his3Δ1 leu2Δ0 met15Δ0 ura3Δ0 ctk1::NatMX
FW4757	MATa his3Δ1 leu2Δ0 met15Δ0 ura3Δ0 est2::NatMX
FW4819	MATa his3Δ1 leu2Δ0 met15Δ0 ura3Δ0 ino80::NatMX
FW4820	MATa his3Δ1 leu2Δ0 met15Δ0 ura3Δ0 sch9::NatMX
FW4758	MATa his3Δ1 leu2Δ0 met15Δ0 ura3Δ0 spt23::NatMX
FW4759	MATa his3Δ1 leu2Δ0 met15Δ0 ura3Δ0 xrn1::NatMX
FW6776	MATa his3Δ1 leu2Δ0 met15Δ0 ura3Δ0 rap1::RAP1-V5-IAA7::KanMX6 leu2::pGPD1-osTIR::LEU2 his3::pNH603 Myc-NLS-Rap1(H709A)::HIS3
FW6777	MATa his3Δ1 leu2Δ0 met15Δ0 ura3Δ0 rap1::RAP1-V5-IAA7::KanMX6 leu2::pGPD1-osTIR::LEU2 his3::pNH603 Myc-NLS-Rap1(R747A)::HIS3
FW6778	MATa his3Δ1 leu2Δ0 met15Δ0 ura3Δ0 rap1::RAP1-V5-IAA7::KanMX6 leu2::pGPD1-osTIR::LEU2 his3::pNH603 Myc-NLS-Rap1(M763A)::HIS3
FW6779	MATa his3Δ1 leu2Δ0 met15Δ0 ura3Δ0 rap1::RAP1-V5-IAA7::KanMX6 leu2::pGPD1-osTIR::LEU2 his3::pNH603 Myc-NLS-Rap1(M817A)::HIS3
FW6780	MATa his3Δ1 leu2Δ0 met15Δ0 ura3Δ0 rap1::RAP1-V5-IAA7::KanMX6 leu2::pGPD1-osTIR::LEU2 his3::pNH603 Myc-NLS-Rap1(M763A M817A)::HIS3
FW6781	MATa his3Δ1 leu2Δ0 met15Δ0 ura3Δ0 rap1::RAP1-V5-IAA7::KanMX6 leu2::pGPD1-osTIR::LEU2 his3::pNH603 Myc-NLS-Rap1(R804A M817A)::HIS3
FW6782	MATa his3Δ1 leu2Δ0 met15Δ0 ura3Δ0 rap1::RAP1-V5-IAA7::KanMX6 leu2::pGPD1-osTIR::LEU2 his3::pNH603 Myc-NLS-Rap1(T700A D701A R747A K748A N749A S753A Patch 2B)::HIS3
FW6783	MATa his3Δ1 leu2Δ0 met15Δ0 ura3Δ0 rap1::RAP1-V5-IAA7::KanMX6 leu2::pGPD1-osTIR::LEU2 his3::pNH603 Myc-NLS-Rap1(S725A D727A E729A Patch 4)::HIS3
FW6784	MATa his3Δ1 leu2Δ0 met15Δ0 ura3Δ0 rap1::RAP1-V5-IAA7::KanMX6 leu2::pGPD1-osTIR::LEU2 his3::pNH603 Myc-NLS-Rap1(K796A R804A T812A Patch 6)::HIS3
FW6785	MATa his3Δ1 leu2Δ0 met15Δ0 ura3Δ0 rap1::RAP1-V5-IAA7::KanMX6 leu2::pGPD1-osTIR::LEU2 his3::pNH603 Myc-NLS-Rap1(Δ672-827)::HIS3
FW6786	MATa his3Δ1 leu2Δ0 met15Δ0 ura3Δ0 rap1::RAP1-V5-IAA7::KanMX6 leu2::pGPD1-osTIR::LEU2 his3::pNH603 Myc-NLS-Rap1(D689A)::HIS3
FW6787	MATa his3Δ1 leu2Δ0 met15Δ0 ura3Δ0 rap1::RAP1-V5-IAA7::KanMX6 leu2::pGPD1-osTIR::LEU2 his3::pNH603 Myc-NLS-Rap1(K696A)::HIS3
FW6788	MATa his3Δ1 leu2Δ0 met15Δ0 ura3Δ0 rap1::RAP1-V5-IAA7::KanMX6 leu2::pGPD1-osTIR::LEU2 his3::pNH603 Myc-NLS-Rap1(D701A)::HIS3
FW6789	MATa his3Δ1 leu2Δ0 met15Δ0 ura3Δ0 rap1::RAP1-V5-IAA7::KanMX6 leu2::pGPD1-osTIR::LEU2 his3::pNH603 Myc-NLS-Rap1(D701R)::HIS3
FW6790	MATa his3Δ1 leu2Δ0 met15Δ0 ura3Δ0 rap1::RAP1-V5-IAA7::KanMX6 leu2::pGPD1-osTIR::LEU2 his3::pNH603 Myc-NLS-Rap1(Q715A)::HIS3
FW6791	MATa his3Δ1 leu2Δ0 met15Δ0 ura3Δ0 rap1::RAP1-V5-IAA7::KanMX6 leu2::pGPD1-osTIR::LEU2 his3::pNH603 Myc-NLS-Rap1(D701A H789A)::HIS3
FW6792	MATa his3Δ1 leu2Δ0 met15Δ0 ura3Δ0 rap1::RAP1-V5-IAA7::KanMX6 leu2::pGPD1-osTIR::LEU2 his3::pNH603 Myc-NLS-Rap1(D727A)::HIS3
FW6793	MATa his3Δ1 leu2Δ0 met15Δ0 ura3Δ0 rap1::RAP1-V5-IAA7::KanMX6 leu2::pGPD1-osTIR::LEU2 his3::pNH603 Myc-NLS-Rap1(E729A)::HIS3
FW6794	MATa his3Δ1 leu2Δ0 met15Δ0 ura3Δ0 rap1::RAP1-V5-IAA7::KanMX6 leu2::pGPD1-osTIR::LEU2 his3::pNH603 Myc-NLS-Rap1(S731A)::HIS3
FW6795	MATa his3Δ1 leu2Δ0 met15Δ0 ura3Δ0 rap1::RAP1-V5-IAA7::KanMX6 leu2::pGPD1-osTIR::LEU2 his3::pNH603 Myc-NLS-Rap1(S731Y)::HIS3
FW6796	MATa his3Δ1 leu2Δ0 met15Δ0 ura3Δ0 rap1::RAP1-V5-IAA7::KanMX6 leu2::pGPD1-osTIR::LEU2 his3::pNH603 Myc-NLS-Rap1(E734A)::HIS3
FW6797	MATa his3Δ1 leu2Δ0 met15Δ0 ura3Δ0 rap1::RAP1-V5-IAA7::KanMX6 leu2::pGPD1-osTIR::LEU2 his3::pNH603 Myc-NLS-Rap1(E743R)::HIS3
FW6798	MATa his3Δ1 leu2Δ0 met15Δ0 ura3Δ0 rap1::RAP1-V5-IAA7::KanMX6 leu2::pGPD1-osTIR::LEU2 his3::pNH603 Myc-NLS-Rap1(S753Y)::HIS3
FW6799	MATa his3Δ1 leu2Δ0 met15Δ0 ura3Δ0 rap1::RAP1-V5-IAA7::KanMX6 leu2::pGPD1-osTIR::LEU2 his3::pNH603 Myc-NLS-Rap1(N782R)::HIS3
FW6800	MATa his3Δ1 leu2Δ0 met15Δ0 ura3Δ0 rap1::RAP1-V5-IAA7::KanMX6 leu2::pGPD1-osTIR::LEU2 his3::pNH603 Myc-NLS-Rap1(H789A)::HIS3
FW6801	MATa his3Δ1 leu2Δ0 met15Δ0 ura3Δ0 rap1::RAP1-V5-IAA7::KanMX6 leu2::pGPD1-osTIR::LEU2 his3::pNH603 Myc-NLS-Rap1(D790A)::HIS3
FW6802	MATa his3Δ1 leu2Δ0 met15Δ0 ura3Δ0 rap1::RAP1-V5-IAA7::KanMX6 leu2::pGPD1-osTIR::LEU2 his3::pNH603 Myc-NLS-Rap1(K796A)::HIS3
FW6803	MATa his3Δ1 leu2Δ0 met15Δ0 ura3Δ0 rap1::RAP1-V5-IAA7::KanMX6 leu2::pGPD1-osTIR::LEU2 his3::pNH603 Myc-NLS-Rap1(N798A)::HIS3
FW6804	MATa his3Δ1 leu2Δ0 met15Δ0 ura3Δ0 rap1::RAP1-V5-IAA7::KanMX6 leu2::pGPD1-osTIR::LEU2 his3::pNH603 Myc-NLS-Rap1(Q800A)::HIS3
FW6805	MATa his3Δ1 leu2Δ0 met15Δ0 ura3Δ0 rap1::RAP1-V5-IAA7::KanMX6 leu2::pGPD1-osTIR::LEU2 his3::pNH603 Myc-NLS-Rap1(E801A)::HIS3
FW6806	MATa his3Δ1 leu2Δ0 met15Δ0 ura3Δ0 rap1::RAP1-V5-IAA7::KanMX6 leu2::pGPD1-osTIR::LEU2 his3::pNH603 Myc-NLS-Rap1(R804A)::HIS3
FW6807	MATa his3Δ1 leu2Δ0 met15Δ0 ura3Δ0 rap1::RAP1-V5-IAA7::KanMX6 leu2::pGPD1-osTIR::LEU2 his3::pNH603 Myc-NLS-Rap1(M817R)::HIS3
FW6808	MATa his3Δ1 leu2Δ0 met15Δ0 ura3Δ0 rap1::RAP1-V5-IAA7::KanMX6 leu2::pGPD1-osTIR::LEU2 his3::pNH603 Myc-NLS-Rap1(M817Y)::HIS3
FW6809	MATa his3Δ1 leu2Δ0 met15Δ0 ura3Δ0 rap1::RAP1-V5-IAA7::KanMX6 leu2::pGPD1-osTIR::LEU2 his3::pNH603 Myc-NLS-Rap1(R820A)::HIS3
FW6810	MATa his3Δ1 leu2Δ0 met15Δ0 ura3Δ0 rap1::RAP1-V5-IAA7::KanMX6 leu2::pGPD1-osTIR::LEU2 his3::pNH603 Myc-NLS-Rap1(D701A R747A)::HIS3
FW6811	MATa his3Δ1 leu2Δ0 met15Δ0 ura3Δ0 rap1::RAP1-V5-IAA7::KanMX6 leu2::pGPD1-osTIR::LEU2 his3::pNH603 Myc-NLS-Rap1(N798A D799A)::HIS3
FW6812	MATa his3Δ1 leu2Δ0 met15Δ0 ura3Δ0 rap1::RAP1-V5-IAA7::KanMX6 leu2::pGPD1-osTIR::LEU2 his3::pNH603 Myc-NLS-Rap1(R804A T812A)::HIS3
FW6813	MATa his3Δ1 leu2Δ0 met15Δ0 ura3Δ0 rap1::RAP1-V5-IAA7::KanMX6 leu2::pGPD1-osTIR::LEU2 his3::pNH603 Myc-NLS-Rap1(S731Y M763A)::HIS3
FW6814	MATa his3Δ1 leu2Δ0 met15Δ0 ura3Δ0 rap1::RAP1-V5-IAA7::KanMX6 leu2::pGPD1-osTIR::LEU2 his3::pNH603 Myc-NLS-Rap1(S731Y R820E)::HIS3
FW6815	MATa his3Δ1 leu2Δ0 met15Δ0 ura3Δ0 rap1::RAP1-V5-IAA7::KanMX6 leu2::pGPD1-osTIR::LEU2 his3::pNH603 Myc-NLS-Rap1(N679A I682A N782A Patch 1)::HIS3
FW6816	MATa his3Δ1 leu2Δ0 met15Δ0 ura3Δ0 rap1::RAP1-V5-IAA7::KanMX6 leu2::pGPD1-osTIR::LEU2 his3::pNH603 Myc-NLS-Rap1(T700A D701A R747A K748A N749A Patch 2B)::HIS3
FW6817	MATa his3Δ1 leu2Δ0 met15Δ0 ura3Δ0 rap1::RAP1-V5-IAA7::KanMX6 leu2::pGPD1-osTIR::LEU2 his3::pNH603 Myc-NLS-Rap1(H709A D742A E743A Patch 3A)::HIS3
FW6818	MATa his3Δ1 leu2Δ0 met15Δ0 ura3Δ0 rap1::RAP1-V5-IAA7::KanMX6 leu2::pGPD1-osTIR::LEU2 his3::pNH603 Myc-NLS-Rap1(L706A H709A D742A E743A Patch 3B)::HIS3
FW6819	MATa his3Δ1 leu2Δ0 met15Δ0 ura3Δ0 rap1::RAP1-V5-IAA7::KanMX6 leu2::pGPD1-osTIR::LEU2 his3::pNH603 Myc-NLS-Rap1(D761A M763A M817A Patch 5A)::HIS3
FW6820	MATa his3Δ1 leu2Δ0 met15Δ0 ura3Δ0 rap1::RAP1-V5-IAA7::KanMX6 leu2::pGPD1-osTIR::LEU2 his3::pNH603 Myc-NLS-Rap1(D761A M763A R814A M817A Patch 5B)::HIS3
FW6821	MATa his3Δ1 leu2Δ0 met15Δ0 ura3Δ0 rap1::RAP1-V5-IAA7::KanMX6 leu2::pGPD1-osTIR::LEU2 his3::pNH603 Myc-NLS-Rap1(R747S)::HIS3
FW6407	MATa his3Δ1 leu2Δ0 met15Δ0 ura3Δ0 ppt1::YFP-pPPT1-mCherry::NatMX6
FW6895	MATa his3Δ1 leu2Δ0 met15Δ0 ura3Δ0 ppt1::YFP-R1p(SspI)-pPPT1-mCherry::NatMX6
FW7253	MATa his3Δ1 leu2Δ0 met15Δ0 ura3Δ0 ppt1::YFP-R1d(XmnI)-pPPT1-mCherry::NatMX6
FW6208	MATa his3Δ1 leu2Δ0 met15Δ0 ura3Δ0 rap1::RAP1-V5-IAA7::KanMX6 his3::pGPD1-osTIR1::HIS3 ppt1::YFP-pPPT1-mCherry::NatMX6
FW6206	MATa his3Δ1 leu2Δ0 met15Δ0 ura3Δ0 rap1::RAP1-V5-IAA7::KanMX6 his3::pGPD1-osTIR1::HIS3 ppt1::YFP-R1p(SspI)-pPPT1-mCherry::NatMX6
FW6204	MATa his3Δ1 leu2Δ0 met15Δ0 ura3Δ0 rap1::RAP1-V5-IAA7::KanMX6 his3::pGPD1-osTIR1::HIS3 ppt1::YFP-R1prv(SspI)-pPPT1-mCherry::NatMX6
FW6408	MATa his3Δ1 leu2Δ0 met15Δ0 ura3Δ0 rap1::RAP1-V5-IAA7::KanMX6 his3::pGPD1-osTIR1::HIS3 ppt1::YFP-R1d(XmnI)-pPPT1-mCherry::NatMX6
FW6218	MATa his3Δ1 leu2Δ0 met15Δ0 ura3Δ0 leu2::pGPD1-osTIR1::LEU2 sth1::STH1-AID-FLAG::hphNT ppt1::YFP-R1p(SspI)-pPPT1-mCherry::NatMX6
FW6433	MATa his3Δ1 leu2Δ0 met15Δ0 ura3Δ0 rap1::RAP1-V5-IAA7::KanMX6 sth1::STH1-AID-FLAG::hphNT his3::pGPD1-osTIR1::HIS3 ppt1::YFP-R1p(SspI)-pPPT1-mCherry::NatMX6
